# Supplementary material for: ‘Candidatus Phytoplasma mali’ SAP11-Like protein modulates expression of genes involved in energy production, photosynthesis, and defense in Nicotiana occidentalis leaves
Source: BMC Plant Biol. 2024 May 13;24:393. doi: 10.1186/s12870-024-05087-4 (PMC11089699; doi:10.1186/s12870-024-05087-4)
Supplement: Supplementary file 1 — Supplementary Material 1 [file 12870_2024_5087_MOESM1_ESM.xlsx]

## Sheet: noic-ctrlinf-SAP11
Additional file 4: KEGG annotation of the main cluster transcripts, analyzed by STRING. Transcript annotation is based on Nicotiana tabacum L. organism search within STRING.
Group 1910	#term ID	term description	observed gene count	background gene count	strength	false discovery rate	matching proteins in your network (IDs)	matching proteins in your network (labels)
noic-ctrlinf-up	nta03010	Ribosome	9	630	1.74	1.87e-12	4097.A0A1S3XCJ6,4097.A0A1S3XE16,4097.A0A1S3XIA7,4097.A0A1S3YUH0,4097.A0A1S3ZLI9,4097.A0A1S4A8K0,4097.A0A1S4B907,4097.A0A1S4BWA4,4097.A0A1S4CEU0	LOC107763574,LOC107764090,LOC107765511,LOC107779688,LOC107788247,LOC107794917,LOC107805765,LOC107812501,LOC107818213
Group 1139	#term ID	term description	observed gene count	background gene count	strength	false discovery rate	matching proteins in your network (IDs)	matching proteins in your network (labels)
noic-ctrlinf-down	nta00500	Starch and sucrose metabolism	9	293	2.32	1.92e-19	4097.A0A1S3X219,4097.A0A1S3Y781,4097.A0A1S3YXE8,4097.A0A1S3ZZF8,4097.A0A1S4AZI5,4097.A0A1S4BG29,4097.A0A1S4BU65,4097.A0A1S4BZJ6,4097.A0A1S4D5E7	LOC107760348,LOC107773095,LOC107780738,LOC107792156,LOC107802870,LOC107807888,LOC107811953,LOC107813561,LOC107826071
noic-ctrlinf-down	nta01110	Biosynthesis of secondary metabolites	9	2496	1.39	1.99e-11	4097.A0A1S3X219,4097.A0A1S3Y781,4097.A0A1S3YXE8,4097.A0A1S3ZZF8,4097.A0A1S4AZI5,4097.A0A1S4BG29,4097.A0A1S4BU65,4097.A0A1S4BZJ6,4097.A0A1S4D5E7	LOC107760348,LOC107773095,LOC107780738,LOC107792156,LOC107802870,LOC107807888,LOC107811953,LOC107813561,LOC107826071
noic-ctrlinf-down	nta01100	Metabolic pathways	9	4704	1.12	3.94e-09	4097.A0A1S3X219,4097.A0A1S3Y781,4097.A0A1S3YXE8,4097.A0A1S3ZZF8,4097.A0A1S4AZI5,4097.A0A1S4BG29,4097.A0A1S4BU65,4097.A0A1S4BZJ6,4097.A0A1S4D5E7	LOC107760348,LOC107773095,LOC107780738,LOC107792156,LOC107802870,LOC107807888,LOC107811953,LOC107813561,LOC107826071
Group 44	#term ID	term description	observed gene count	background gene count	strength	false discovery rate	matching proteins in your network (IDs)	matching proteins in your network (labels)
noic-ctrlinf-down_SAP11-up	nta01100	Metabolic pathways	7	4704	1.12	2.02e-06	4097.A0A0M4JAG7,4097.A0A0M4JNF7,4097.A0A0M5KC92,4097.A0A140G1U3,4097.A0A140G1U8,4097.A0A1S3XVT6,4097.A0A1S3ZT73	nad5,nad4L,cox2,psbB,petD,LOC107769160,LOC107790219
noic-ctrlinf-down_SAP11-up	nta00195	Photosynthesis	3	144	2.26	3.09e-05	4097.A0A140G1U3,4097.A0A140G1U8,4097.A0A1S3XVT6	psbB,petD,LOC107769160
noic-ctrlinf-down_SAP11-up	nta00190	Oxidative phosphorylation	3	287	1.96	0.00016	4097.A0A0M4JAG7,4097.A0A0M4JNF7,4097.A0A0M5KC92	nad5,nad4L,cox2
Group 149	#term ID	term description	observed gene count	background gene count	strength	false discovery rate	matching proteins in your network (IDs)	matching proteins in your network (labels)
ctrlinf-SAP11-up	nta00190	Oxidative phosphorylation	5	287	2.08	3.82e-08	4097.A0A0M4JJI5,4097.A0A0M4K692,4097.A0A0M5KCI6,4097.A0A0M5KJL4,4097.A0A1S4EUC3	atp1,orfB,nad6,nad1,cox1
ctrlinf-SAP11-up	nta01100	Metabolic pathways	5	4704	0.86	0.0168	4097.A0A0M4JJI5,4097.A0A0M4K692,4097.A0A0M5KCI6,4097.A0A0M5KJL4,4097.A0A1S4EUC3	atp1,orfB,nad6,nad1,cox1
Group 366	#term ID	term description	observed gene count	background gene count	strength	false discovery rate	matching proteins in your network (IDs)	matching proteins in your network (labels)
ctrlinf-SAP11-down	nta03010	Ribosome	3	630	1.62	0.0049	4097.A0A1S3XCJ6,4097.A0A1S4BKW8,4097.A0A1S4CZR9	LOC107763574,LOC107809424,LOC107824248
Group 73	#term ID	term description	observed gene count	background gene count	strength	false discovery rate	matching proteins in your network (IDs)	matching proteins in your network (labels)
noic-ctrlinf-up_SAP11-down	nta00260	Glycine, serine and threonine metabolism	3	137	2.43	1.53e-05	4097.A0A1S3YYG2,4097.A0A1S3ZL41,4097.A0A1S4D985	LOC107781010,LOC107787868,LOC107827351
noic-ctrlinf-up_SAP11-down	nta00450	Selenocompound metabolism	2	43	2.76	0.00035	4097.A0A1S4AHL1,4097.A0A1S4BZQ6	LOC107797732,LOC107813539
noic-ctrlinf-up_SAP11-down	nta01200	Carbon metabolism	3	543	1.83	0.00035	4097.A0A1S3YYG2,4097.A0A1S3ZL41,4097.A0A1S4D985	LOC107781010,LOC107787868,LOC107827351
noic-ctrlinf-up_SAP11-down	nta01110	Biosynthesis of secondary metabolites	4	2496	1.3	0.00044	4097.A0A1S3YYG2,4097.A0A1S3ZL41,4097.A0A1S4AHL1,4097.A0A1S4D985	LOC107781010,LOC107787868,LOC107797732,LOC107827351
noic-ctrlinf-up_SAP11-down	nta00630	Glyoxylate and dicarboxylate metabolism	2	156	2.2	0.0017	4097.A0A1S3YYG2,4097.A0A1S4D985	LOC107781010,LOC107827351
noic-ctrlinf-up_SAP11-down	nta00270	Cysteine and methionine metabolism	2	247	2	0.0036	4097.A0A1S3ZL41,4097.A0A1S4AHL1	LOC107787868,LOC107797732
noic-ctrlinf-up_SAP11-down	nta01100	Metabolic pathways	4	4704	1.02	0.0036	4097.A0A1S3YYG2,4097.A0A1S3ZL41,4097.A0A1S4AHL1,4097.A0A1S4D985	LOC107781010,LOC107787868,LOC107797732,LOC107827351
noic-ctrlinf-up_SAP11-down	nta01230	Biosynthesis of amino acids	2	458	1.73	0.0092	4097.A0A1S3ZL41,4097.A0A1S4AHL1	LOC107787868,LOC107797732

## Sheet: noic-ctrlinf_noic-SAP11
Group 1165	#term ID	term description	observed gene count	background gene count	strength	false discovery rate	matching proteins in your network (IDs)	matching proteins in your network (labels)
noic-ctrlinf-up	nta03010	Ribosome	10	630	1.76	3.29e-14	4097.A0A1S3XCJ6,4097.A0A1S3XE16,4097.A0A1S3XIA7,4097.A0A1S3YUH0,4097.A0A1S3ZLI9,4097.A0A1S4A8K0,4097.A0A1S4B907,4097.A0A1S4BWA4,4097.A0A1S4CEU0,4097.A0A1S4CRJ1	LOC107763574,LOC107764090,LOC107765511,LOC107779688,LOC107788247,LOC107794917,LOC107805765,LOC107812501,LOC107818213,LOC107821754
Group 846	#term ID	term description	observed gene count	background gene count	strength	false discovery rate	matching proteins in your network (IDs)	matching proteins in your network (labels)
noic-ctrlinf-down	nta00500	Starch and sucrose metabolism	8	293	2.32	3.93e-17	4097.A0A1S3X219,4097.A0A1S3Y781,4097.A0A1S3ZZF8,4097.A0A1S4AZI5,4097.A0A1S4BG29,4097.A0A1S4BU65,4097.A0A1S4D5E7,4097.A0A1S4D6R7	LOC107760348,LOC107773095,LOC107792156,LOC107802870,LOC107807888,LOC107811953,LOC107826071,LOC107826565
noic-ctrlinf-down	nta01110	Biosynthesis of secondary metabolites	8	2496	1.39	4.89e-10	4097.A0A1S3X219,4097.A0A1S3Y781,4097.A0A1S3ZZF8,4097.A0A1S4AZI5,4097.A0A1S4BG29,4097.A0A1S4BU65,4097.A0A1S4D5E7,4097.A0A1S4D6R7	LOC107760348,LOC107773095,LOC107792156,LOC107802870,LOC107807888,LOC107811953,LOC107826071,LOC107826565
noic-ctrlinf-down	nta01100	Metabolic pathways	8	4704	1.12	5.16e-08	4097.A0A1S3X219,4097.A0A1S3Y781,4097.A0A1S3ZZF8,4097.A0A1S4AZI5,4097.A0A1S4BG29,4097.A0A1S4BU65,4097.A0A1S4D5E7,4097.A0A1S4D6R7	LOC107760348,LOC107773095,LOC107792156,LOC107802870,LOC107807888,LOC107811953,LOC107826071,LOC107826565
Group 306	#term ID	term description	observed gene count	background gene count	strength	false discovery rate	matching proteins in your network (IDs)	matching proteins in your network (labels)
noic-SAP11-up	nta00564	Glycerophospholipid metabolism	3	203	2.48	4.92e-06	4097.A0A1S3WZ46,4097.A0A1S3Y9M0,4097.A0A1S3YWM6	LOC107759472,LOC107773804,LOC107780667
noic-SAP11-up	nta00565	Ether lipid metabolism	2	56	2.87	0.00017	4097.A0A1S3WZ46,4097.A0A1S3YWM6	LOC107759472,LOC107780667
noic-SAP11-up	nta01110	Biosynthesis of secondary metabolites	3	2496	1.39	0.003	4097.A0A1S3WZ46,4097.A0A1S3Y9M0,4097.A0A1S3YWM6	LOC107759472,LOC107773804,LOC107780667
noic-SAP11-up	nta04144	Endocytosis	2	362	2.06	0.0035	4097.A0A1S3WZ46,4097.A0A1S3YWM6	LOC107759472,LOC107780667
noic-SAP11-up	nta01100	Metabolic pathways	3	4704	1.12	0.0119	4097.A0A1S3WZ46,4097.A0A1S3Y9M0,4097.A0A1S3YWM6	LOC107759472,LOC107773804,LOC107780667
Group 767	#term ID	term description	observed gene count	background gene count	strength	false discovery rate	matching proteins in your network (IDs)	matching proteins in your network (labels)
noic-SAP11-down	nta00196	Photosynthesis - antenna proteins	7	57	2.7	7.9e-16	4097.A0A1S3ZA20,4097.A0A1S4BNY0,4097.A0A1S4BSH6,4097.A0A1S4C053,4097.A0A1S4C6Q9,4097.A0A1S4DJQ0,4097.A0A1S4DP86	LOC107784622,LOC107810310,LOC107811419,LOC107813664,LOC107815659,LOC107830543,LOC107831953
noic-SAP11-down	nta00195	Photosynthesis	3	144	1.93	0.0004	4097.A0A1S3Y0C3,4097.A0A1S4A667,4097.A0A1S4DLF7	LOC107770826,LOC107794159,LOC107831039
noic-SAP11-down	nta01100	Metabolic pathways	7	4704	0.79	0.0025	4097.A0A1S3ZA20,4097.A0A1S4BNY0,4097.A0A1S4BSH6,4097.A0A1S4C053,4097.A0A1S4C6Q9,4097.A0A1S4DJQ0,4097.A0A1S4DP86	LOC107784622,LOC107810310,LOC107811419,LOC107813664,LOC107815659,LOC107830543,LOC107831953
Group 338	#term ID	term description	observed gene count	background gene count	strength	false discovery rate	matching proteins in your network (IDs)	matching proteins in your network (labels)
noic-ctrlinf-down_noic-SAP11-down	nta00195	Photosynthesis	4	144	2.28	5.32e-07	4097.A0A1S3Y0C3,4097.A0A1S3YVD0,4097.A0A1S4CRY1,4097.A0A1S4DLF7	LOC107770826,LOC107779933,LOC107821835,LOC107831039
noic-ctrlinf-down_noic-SAP11-down	nta00196	Photosynthesis - antenna proteins	2	57	2.38	0.0022	4097.A0A1S4BNY0,4097.A0A1S4C053	LOC107810310,LOC107813664
Group 818	#term ID	term description	observed gene count	background gene count	strength	false discovery rate	matching proteins in your network (IDs)	matching proteins in your network (labels)
noic-ctrlinf-up_noic-SAP11-up	nta04141	Protein processing in endoplasmic reticulum	5	497	2.09	4.69e-09	4097.A0A1S4AFF6,4097.A0A1S4BTN3,4097.A0A1S4C9T0,4097.A0A1S4C9T5,4097.Q03685	LOC107797062,LOC107811763,LOC107816676,LOC107816677,BIP5
noic-ctrlinf-up_noic-SAP11-up	nta04626	Plant-pathogen interaction	2	430	1.76	0.0323	4097.A0A1S4C9T0,4097.A0A1S4C9T5	LOC107816676,LOC107816677
