# Supplementary material for: ‘Candidatus Phytoplasma mali’ SAP11-Like protein modulates expression of genes involved in energy production, photosynthesis, and defense in Nicotiana occidentalis leaves
Source: BMC Plant Biol. 2024 May 13;24:393. doi: 10.1186/s12870-024-05087-4 (PMC11089699; doi:10.1186/s12870-024-05087-4)
Supplement: Supplementary file 2 — Supplementary Material 2 [file 12870_2024_5087_MOESM2_ESM.xlsx]

## Sheet: noic-ctrlinf-SAP11
Additional file 5: Annotation of the main cluster transcripts, analyzed by STRING. Transcript annotation is based on Nicotiana tabacum L. organism search within STRING.
Group 1910	#node	identifier	domain_summary_url		annotation	other_names_and_aliases
noic-ctrlinf-up	LOC107763574	4097.A0A1S3XCJ6	30S ribosomal protein S1-like.		https://smart.embl.de/smart/DDvec.cgi?smart=521:S1(301|371)+S1(380|451)+	107763574,30S ribosomal protein S1-like,A0A1S3XCJ6,A0A1S3XCJ6_TOBAC,LOC107763574,Small subunit ribosomal protein S1,XM_016582063.1,XP_016437549,XP_016437549.1,nta:107763574
noic-ctrlinf-up	LOC107764090	4097.A0A1S3XE16	60S ribosomal protein L5-like.		https://smart.embl.de/smart/DDvec.cgi?smart=301:Pfam_Ribosomal_L5e(14|175)+Pfam_Ribosomal_L18_c(191|283)+	107764090,60S ribosomal protein L5-like,A0A1S3XE16,A0A1S3XE16_TOBAC,LOC107764090,Large subunit ribosomal protein L5e,XM_016582616.1,XP_016438102,XP_016438102.1,nta:107764090
noic-ctrlinf-up	LOC107765511	4097.A0A1S3XIA7	Ribosomal protein L15; Belongs to the eukaryotic ribosomal protein eL15 family.		https://smart.embl.de/smart/DDvec.cgi?smart=204:Ribosomal_L15e(2|193)+	107765511,60S ribosomal protein L15-like,A0A1S3XIA7,A0A1S3XIA7_TOBAC,LOC107765511,Large subunit ribosomal protein L15e,Ribosomal protein L15,XM_016584170.1,XP_016439656,XP_016439656.1,nta:107765511
noic-ctrlinf-up	LOC107772766	4097.A0A1S3Y640	Signal recognition particle 54 kDa protein; Binds to the signal sequence of presecretory protein when they emerge from the ribosomes and transfers them to TRAM (translocating chain-associating membrane protein). Belongs to the GTP-binding SRP family. SRP54 subfamily.		https://smart.embl.de/smart/DDvec.cgi?smart=494:SRP54_N(2|87)+SRP54(101|296)+Pfam_SRP_SPB(327|429)+	107772766,3.6.5.4,A0A1S3Y640,A0A1S3Y640_TOBAC,EC 3.6.5.4,LOC107772766,Signal recognition particle 54 kDa protein,Signal recognition particle 54 kDa protein 1,Signal recognition particle subunit SRP54,XM_016592242.1,XP_016447728,XP_016447728.1,nta:107772766
noic-ctrlinf-up	LOC107779688	4097.A0A1S3YUH0	60S ribosomal protein L4-1-like.		https://smart.embl.de/smart/DDvec.cgi?smart=405:Pfam_Ribosomal_L4(26|268)+Pfam_Ribos_L4_asso_C(280|354)+	107779688,60S ribosomal protein L4-1-like,A0A1S3YUH0,A0A1S3YUH0_TOBAC,LOC107779688,Large subunit ribosomal protein L4e,XM_016600159.1,XP_016455645,XP_016455645.1,nta:107779688
noic-ctrlinf-up	LOC107785976	4097.A0A1S3ZEX1	rRNA-processing protein fcf2-like.		https://smart.embl.de/smart/DDvec.cgi?smart=194:Pfam_Fcf2(66|162)+	107785976,A0A1S3ZEX1,A0A1S3ZEX1_TOBAC,LOC107785976,RRNA-processing protein fcf2-like,XM_016607413.1,XP_016462899,XP_016462899.1,nta:107785976,rRNA-processing protein fcf2-like
noic-ctrlinf-up	LOC107788247	4097.A0A1S3ZLI9	60S ribosomal protein L3; Belongs to the universal ribosomal protein uL3 family.		https://smart.embl.de/smart/DDvec.cgi?smart=389:Pfam_Ribosomal_L3(1|370)+	107788247,60S ribosomal protein L3,A0A1S3ZLI9,A0A1S3ZLI9_TOBAC,LOC107788247,Large subunit ribosomal protein L3e,XM_016609919.1,XP_016465405,XP_016465405.1,nta:107788247
noic-ctrlinf-up	LOC107794917	4097.A0A1S4A8K0	60S ribosomal protein L5-like.		https://smart.embl.de/smart/DDvec.cgi?smart=300:Pfam_Ribosomal_L5e(14|175)+Pfam_Ribosomal_L18_c(191|283)+	107794917,60S ribosomal protein L5-like,A0A1S4A8K0,A0A1S4A8K0_TOBAC,LOC107794917,Large subunit ribosomal protein L5e,XM_016617477.1,XP_016472963,XP_016472963.1,nta:107794917
noic-ctrlinf-up	LOC107805765	4097.A0A1S4B907	40S ribosomal protein S9-2-like; Belongs to the universal ribosomal protein uS4 family.		https://smart.embl.de/smart/DDvec.cgi?smart=197:Ribosomal_S4(8|108)+S4(109|180)+	107805765,107832770,40S ribosomal protein S9-2-like,A0A1S4B907,A0A1S4B907_TOBAC,LOC107805765,LOC107832770,Small subunit ribosomal protein S9e,XM_016629841.1,XM_016660645.1,XP_016485327,XP_016485327.1,XP_016516131.1,nta:107805765
noic-ctrlinf-up	LOC107806301	4097.A0A1S4BAS1	Eukaryotic translation initiation factor 3 subunit D; mRNA cap-binding component of the eukaryotic translation initiation factor 3 (eIF-3) complex, which is involved in protein synthesis of a specialized repertoire of mRNAs and, together with other initiation factors, stimulates binding of mRNA and methionyl-tRNAi to the 40S ribosome. The eIF-3 complex specifically targets and initiates translati…		https://smart.embl.de/smart/DDvec.cgi?smart=576:Pfam_eIF-3_zeta(4|526)+	107806301,A0A1S4BAS1,A0A1S4BAS1_TOBAC,LOC107806301,Translation initiation factor 3 subunit D,XM_016630432.1,XP_016485918,XP_016485918.1,eIF-3-zeta,eIF3d,nta:107806301
noic-ctrlinf-up	LOC107810003	4097.A0A1S4BMW0	Protein BPS1, chloroplastic-like.		https://smart.embl.de/smart/DDvec.cgi?smart=312:Pfam_BPS1(7|153)+	107810003,A0A1S4BMW0,A0A1S4BMW0_TOBAC,LOC107810003,Protein BPS1, chloroplastic-like,XM_016634720.1,XP_016490206,XP_016490206.1,nta:107810003,protein BPS1, chloroplastic-like
noic-ctrlinf-up	LOC107810234	4097.A0A1S4BNL3	Elongation factor G, mitochondrial; Mitochondrial GTPase that catalyzes the GTP-dependent ribosomal translocation step during translation elongation. During this step, the ribosome changes from the pre-translocational (PRE) to the post-translocational (POST) state as the newly formed A-site-bound peptidyl-tRNA and P-site-bound deacylated tRNA move to the P and E sites, respectively. Catalyzes the…		https://smart.embl.de/smart/DDvec.cgi?smart=762:Pfam_GTP_EFTU(72|347)+Pfam_GTP_EFTU_D2(388|454)+Pfam_EFG_II(467|541)+EFG_IV(543|663)+EFG_C(665|752)+	107810234,A0A1S4BNL3,A0A1S4BNL3_TOBAC,EF-Gmt,Elongation factor G,Elongation factor G 1, mitochondrial,Elongation factor G, mitochondrial,Elongation factor G-2, mitochondrial-like,Elongation factor G1,LOC107810234,XM_016634990.1,XP_016490476,XP_016490476.1,mEF-G 1,nta:107810234
noic-ctrlinf-up	LOC107812501	4097.A0A1S4BWA4	60S ribosomal protein L4-like.		https://smart.embl.de/smart/DDvec.cgi?smart=405:Pfam_Ribosomal_L4(25|267)+Pfam_Ribos_L4_asso_C(279|354)+	107812501,60S ribosomal protein L4-like,A0A1S4BWA4,A0A1S4BWA4_TOBAC,LOC107812501,Large subunit ribosomal protein L4e,XM_016637627.1,XP_016493113,XP_016493113.1,nta:107812501
noic-ctrlinf-up	LOC107813765	4097.A0A1S4C079	Putative NAC domain-containing protein 94.		https://smart.embl.de/smart/DDvec.cgi?smart=239:Pfam_NAM(8|135)+	107813765,A0A1S4C079,A0A1S4C079_TOBAC,LOC107813765,Putative NAC domain-containing protein 94,XM_016639071.1,XP_016494557,XP_016494557.1,nta:107813765,putative NAC domain-containing protein 94
noic-ctrlinf-up	LOC107818213	4097.A0A1S4CEU0	60S ribosomal protein L4-like.		https://smart.embl.de/smart/DDvec.cgi?smart=405:Pfam_Ribosomal_L4(25|267)+Pfam_Ribos_L4_asso_C(279|354)+	107818213,60S ribosomal protein L4-like,A0A1S4CEU0,A0A1S4CEU0_TOBAC,LOC107818213,Large subunit ribosomal protein L4e,XM_016644167.1,XP_016499653,XP_016499653.1,nta:107818213
noic-ctrlinf-up	LOC107828598	4097.A0A1S4DDB5	Polyubiquitin.		https://smart.embl.de/smart/DDvec.cgi?smart=457:UBQ(1|72)+UBQ(77|148)+UBQ(153|224)+UBQ(229|300)+UBQ(305|376)+UBQ(381|452)+	107828598,A0A1S4DDB5,A0A1S4DDB5_TOBAC,LOC107828598,Polyubiquitin,XM_016655946.1,XP_016511432,XP_016511432.1,nta:107828598,polyubiquitin
Group 1139	#node	identifier	domain_summary_url		annotation	other_names_and_aliases
noic-ctrlinf-down	LOC107760348	4097.A0A1S3X219	Starch synthase, chloroplastic/amyloplastic; Belongs to the glycosyltransferase 1 family. Bacterial/plant glycogen synthase subfamily.		https://smart.embl.de/smart/DDvec.cgi?smart=625:Pfam_Glyco_transf_5(130|363)+Pfam_Glyco_trans_1_4(435|585)+	107760348,2.4.1.-,2.4.1.21,A0A1S3X219,A0A1S3X219_TOBAC,EC 2.4.1.21,Glycogen synthase-like,LOC107760348,Starch synthase,Starch synthase, chloroplastic/amyloplastic,XM_016578385.1,XP_016433871,XP_016433871.1,nta:107760348
noic-ctrlinf-down	LOC107773095	4097.A0A1S3Y781	Beta-amylase.		https://smart.embl.de/smart/DDvec.cgi?smart=549:Pfam_Glyco_hydro_14(90|507)+	107773095,3.2.1.2,A0A1S3Y781,A0A1S3Y781_TOBAC,Beta-amylase,Beta-amylase 3, chloroplastic-like,EC 3.2.1.2,LOC107773095,XM_016592539.1,XP_016448025,XP_016448025.1,nta:107773095
noic-ctrlinf-down	LOC107780738	4097.A0A1S3YXE8	Starch synthase, chloroplastic/amyloplastic; Belongs to the glycosyltransferase 1 family. Bacterial/plant glycogen synthase subfamily.		https://smart.embl.de/smart/DDvec.cgi?smart=650:Pfam_Glyco_transf_5(141|400)+Pfam_Glyco_trans_1_4(456|604)+	107780738,2.4.1.-,2.4.1.21,A0A1S3YXE8,A0A1S3YXE8_TOBAC,EC 2.4.1.21,LOC107780738,Starch synthase,Starch synthase, chloroplastic/amyloplastic,XM_016601317.1,XP_016456803,XP_016456803.1,nta:107780738
noic-ctrlinf-down	LOC107792156	4097.A0A1S3ZZF8	1,4-alpha-glucan-branching enzyme-like isoform X1.		https://smart.embl.de/smart/DDvec.cgi?smart=865:Pfam_CBM_48(142|226)+Pfam_Alpha-amylase(296|405)+Pfam_Alpha-amylase_C(675|778)+	1,4-alpha-glucan branching enzyme,1,4-alpha-glucan-branching enzyme-like,107792156,2.4.1.18,A0A1S3ZZF8,A0A1S3ZZF8_TOBAC,EC 2.4.1.18,LOC107792156,SBE,XM_016614346.1,XP_016469832,XP_016469832.1,nta:107792156
noic-ctrlinf-down	LOC107802870	4097.A0A1S4AZI5	Beta-amylase.		https://smart.embl.de/smart/DDvec.cgi?smart=578:Pfam_Glyco_hydro_14(85|507)+	107802870,3.2.1.2,A0A1S4AZI5,A0A1S4AZI5_TOBAC,Beta-amylase,Beta-amylase-like,EC 3.2.1.2,LOC107802870,XM_016626447.1,XP_016481933,XP_016481933.1,nta:107802870
noic-ctrlinf-down	LOC107807888	4097.A0A1S4BG29	Probable starch synthase 4, chloroplastic/amyloplastic.		https://smart.embl.de/smart/DDvec.cgi?smart=1008:Pfam_Glyco_transf_5(361|487)+Pfam_Glyco_transf_4(526|769)+Pfam_Glycos_transf_1(805|977)+	107807888,2.4.1.21,A0A1S4BG29,A0A1S4BG29_TOBAC,EC 2.4.1.21,LOC107807888,Starch synthase,XM_016632341.1,XP_016487827,XP_016487827.1,nta:107807888
noic-ctrlinf-down	LOC107811953	4097.A0A1S4BU65	4-alpha-glucanotransferase DPE2-like isoform X1.		https://smart.embl.de/smart/DDvec.cgi?smart=625:Pfam_Glyco_hydro_77(1|559)+	107811953,2.4.1.25,4-alpha-glucanotransferase,4-alpha-glucanotransferase DPE2-like,4-alpha-glucanotransferase DPE2-like isoform X1,A0A1S4BU65,A0A1S4BU65_TOBAC,EC 2.4.1.25,LOC107811953,XM_016636945.1,XP_016492431,XP_016492431.1,nta:107811953
noic-ctrlinf-down	LOC107813561	4097.A0A1S4BZJ6	Beta-amylase.		https://smart.embl.de/smart/DDvec.cgi?smart=548:Pfam_Glyco_hydro_14(90|507)+	107813561,3.2.1.2,A0A1S4BZJ6,A0A1S4BZJ6_TOBAC,Beta-amylase,Beta-amylase 3, chloroplastic-like,EC 3.2.1.2,LOC107813561,XM_016638844.1,XP_016494330,XP_016494330.1,nta:107813561
noic-ctrlinf-down	LOC107826071	4097.A0A1S4D5E7	Beta-amylase.		https://smart.embl.de/smart/DDvec.cgi?smart=546:Pfam_Glyco_hydro_14(87|504)+	107826071,3.2.1.2,A0A1S4D5E7,A0A1S4D5E7_TOBAC,Beta-amylase,Beta-amylase 3, chloroplastic-like,EC 3.2.1.2,LOC107826071,XM_016653013.1,XP_016508499,XP_016508499.1,nta:107826071
Group 44	#node	identifier	domain_summary_url		annotation	other_names_and_aliases
noic-ctrlinf-down_ctrlinf-SAP11-up	LOC107769160	4097.A0A1S3XVT6	Cytochrome b6.	ROS production	https://smart.embl.de/smart/DDvec.cgi?smart=296:Pfam_PsbH(16|62)+Pfam_Cytochrom_B_N_2(172|296)+	107769160,A0A1S3XVT6,A0A1S3XVT6_TOBAC,Cytochrome b6,LOC107769160,XM_016588336.1,XP_016443822,XP_016443822.1,cytochrome b6,nta:107769160
noic-ctrlinf-down_ctrlinf-SAP11-up	LOC107790219	4097.A0A1S3ZT73	Proline dehydrogenase; Converts proline to delta-1-pyrroline-5-carboxylate.	defense component contributing to HR Cecchini et al 2011	https://smart.embl.de/smart/DDvec.cgi?smart=499:Pfam_Pro_dh(142|480)+	1.5.5.2,107790219,A0A1S3ZT73,A0A1S3ZT73_TOBAC,EC 1.5.5.2,LOC107790219,NP_001312419,PROX1,Proline dehydrogenase,Proline dehydrogenase 2, mitochondrial-like,XM_016612125.1,XP_016467611.1,didiA15,nta:107790219
noic-ctrlinf-down_ctrlinf-SAP11-up	cox2	4097.A0A0M5KC92	Cytochrome c oxidase subunit 2; Cytochrome c oxidase is the component of the respiratory chain that catalyzes the reduction of oxygen to water. Subunits 1-3 form the functional core of the enzyme complex. Subunit 2 transfers the electrons from cytochrome c via its binuclear copper A center to the bimetallic center of the catalytic subunit 1.	Mardi et al. 2015 -> downregulated	https://smart.embl.de/smart/DDvec.cgi?smart=260:Pfam_COX2_TM(16|103)+Pfam_COX2(116|240)+	3205306,A0A0M5KC92,A0A0M5KC92_TOBAC,Cox2,Cytochrome c oxidase subunit 2,Cytochrome oxidase subunit 2,NC_006581.1,NitaMp068,YP_173412,YP_173412.1,cox2,nta:3205306
noic-ctrlinf-down_ctrlinf-SAP11-up	nad4L	4097.A0A0M4JNF7	NADH dehydrogenase subunit 4L.	Mardi et al. 2015 -> downregulated	https://smart.embl.de/smart/DDvec.cgi?smart=100:Pfam_Oxidored_q2(5|99)+	3205337,7.1.1.2,A0A0M4JNF7,A0A0M4JNF7_TOBAC,EC 7.1.1.2,NADH dehydrogenase subunit 4L,NADH-ubiquinone oxidoreductase chain 4L,NC_006581.1,Nad4L,NitaMp043,YP_173389,YP_173389.1,nad4L,nta:3205337
noic-ctrlinf-down_ctrlinf-SAP11-up	nad5	4097.A0A0M4JAG7	NADH-ubiquinone oxidoreductase chain 5; Core subunit of the mitochondrial membrane respiratory chain NADH dehydrogenase (Complex I) that is believed to belong to the minimal assembly required for catalysis. Complex I functions in the transfer of electrons from NADH to the respiratory chain. The immediate electron acceptor for the enzyme is believed to be ubiquinone.	Mardi et al. 2015 -> downregulated, susceptebility factor for Rhizoctonia solani (Kant et al. 2019)	https://smart.embl.de/smart/DDvec.cgi?smart=669:SIGNAL(1|20)+TRANS(29|51)+Pfam_Proton_antipo_N(61|118)+Pfam_Proton_antipo_M(130|430)+TRANS(459|481)+TRANS(620|642)+	3205268,7.1.1.2,A0A0M4JAG7,A0A0M4JAG7_TOBAC,EC 7.1.1.2,NADH dehydrogenase subunit 5,NADH-ubiquinone oxidoreductase chain 5,NC_006581.1,Nad5,NitaMp001,YP_173349,YP_173349.1,nad5,nta:3205268
noic-ctrlinf-down_ctrlinf-SAP11-up	petD	4097.A0A140G1U8	Cytochrome b6-f complex subunit 4; Component of the cytochrome b6-f complex, which mediates electron transfer between photosystem II (PSII) and photosystem I (PSI), cyclic electron flow around PSI, and state transitions.	Hren et al. 2009, downregulated, Buoso et al. Downregulated	https://smart.embl.de/smart/DDvec.cgi?smart=160:TRANS(36|58)+Pfam_Cytochrom_B_C(65|158)+	17 kDa polypeptide,800494,A0A140G1U8,A0A140G1U8_TOBAC,Cytochrome b6-f complex subunit 4,Cytochrome b6/f complex subunit 4,NC_001879.1,NP_054531,NP_054531.1,NitaCp051,PetD,nta:800494,petD
noic-ctrlinf-down_ctrlinf-SAP11-up	psbB	4097.A0A140G1U3	Photosystem II CP47 reaction center protein; One of the components of the core complex of photosystem II (PSII). It binds chlorophyll and helps catalyze the primary light- induced photochemical processes of PSII. PSII is a light-driven water:plastoquinone oxidoreductase, using light energy to abstract electrons from H(2)O, generating O(2) and a proton gradient subsequently used for ATP formation;…		https://smart.embl.de/smart/DDvec.cgi?smart=508:Pfam_PSII(1|500)+	800527,A0A140G1U3,A0A140G1U3_TOBAC,NC_001879.1,NP_054526,NP_054526.1,NitaCp052,PSII 47 kDa protein,Photosystem II CP47 chlorophyll apoprotein,Photosystem II CP47 reaction center protein,Photosystem II P680 chlorophyll A apoprotein,Protein CP-47,PsbB,nta:800527,psbB
Group 149	#node	identifier	domain_summary_url		annotation	other_names_and_aliases
ctrlinf-SAP11-up	atp1	4097.A0A0M4JJI5	ATP synthase subunit alpha; Produces ATP from ADP in the presence of a proton gradient across the membrane.	Margaria et al. 2013 -> downregulated	https://smart.embl.de/smart/DDvec.cgi?smart=509:Pfam_ATP-synt_ab_N(26|94)+Pfam_ATP-synt_ab(151|375)+Pfam_ATP-synt_ab_C(382|504)+	3205193,A0A0M4JJI5,A0A0M4JJI5_TOBAC,ATP synthase F1 subunit 1,ATP synthase subunit alpha,Atp1,F-type H+-transporting ATPase subunit alpha,NC_006581.1,NitaMp121,YP_173459,YP_173459.1,atp1,nta:3205193
ctrlinf-SAP11-up	cox1	4097.A0A1S4EUC3	Cytochrome c oxidase subunit 1; Cytochrome c oxidase is the component of the respiratory chain that catalyzes the reduction of oxygen to water. Subunits 1-3 form the functional core of the enzyme complex. CO I is the catalytic subunit of the enzyme. Electrons originating in cytochrome c are transferred via the copper A center of subunit 2 and heme A of subunit 1 to the bimetallic center formed by…	Mardi et al. 2015 -> downregulated	https://smart.embl.de/smart/DDvec.cgi?smart=527:Pfam_COX1(15|462)+	1.9.3.1,3205311,7.1.1.9,A0A1S4EUC3,A0A1S4EUC3_TOBAC,Cox1,Cytochrome c oxidase subunit 1,Cytochrome oxidase subunit 1,EC 7.1.1.9,NC_006581.1,NitaMp049,YP_173395,YP_173395.1,cox1,nta:3205311
ctrlinf-SAP11-up	mat-R	4097.A0A0M3SGP2	Maturase-related protein.		https://smart.embl.de/smart/DDvec.cgi?smart=658:Pfam_Intron_maturas2(514|638)+	3205279,A0A0M3SGP2,A0A0M3SGP2_TOBAC,Mat-R,Maturase-related protein,NC_006581.1,NitaMp004,YP_173354,YP_173354.1,mat-R,nta:3205279
ctrlinf-SAP11-up	nad1	4097.A0A0M5KJL4	NADH-ubiquinone oxidoreductase chain 1; Belongs to the complex I subunit 1 family.		https://smart.embl.de/smart/DDvec.cgi?smart=325:Pfam_NADHdh(7|315)+	3205188,7.1.1.2,A0A0M5KJL4,A0A0M5KJL4_TOBAC,EC 7.1.1.2,NADH dehydrogenase subunit 1,NADH-ubiquinone oxidoreductase chain 1,NC_006581.1,Nad1,NitaMp005,YP_173351,YP_173351.1,nad1,nta:3205188
ctrlinf-SAP11-up	nad6	4097.A0A0M5KCI6	NADH-ubiquinone oxidoreductase chain 6; Core subunit of the mitochondrial membrane respiratory chain NADH dehydrogenase (Complex I) that is believed to belong to the minimal assembly required for catalysis. Complex I functions in the transfer of electrons from NADH to the respiratory chain. The immediate electron acceptor for the enzyme is believed to be ubiquinone.		https://smart.embl.de/smart/DDvec.cgi?smart=228:Pfam_Oxidored_q3(13|169)+	3205263,7.1.1.2,A0A0M5KCI6,A0A0M5KCI6_TOBAC,EC 7.1.1.2,NADH dehydrogenase subunit 6,NADH-ubiquinone oxidoreductase chain 6,NC_006581.1,Nad6,NitaMp134,YP_173471,YP_173471.1,nad6,nta:3205263
ctrlinf-SAP11-up	orf239	4097.Q5MA00	Uncharacterized protein.		https://smart.embl.de/smart/DDvec.cgi?smart=239:TRANS(7|26)+TRANS(46|68)+	3205316,Hypothetical protein,NC_006581.1,NitaMp070,Orf239,Q5MA00,Q5MA00_TOBAC,Uncharacterized protein,YP_173414,YP_173414.1,nta:3205316,orf239
ctrlinf-SAP11-up	orf274	4097.Q5M9V5	Uncharacterized protein.		https://smart.embl.de/smart/DDvec.cgi?smart=274:TRANS(22|44)+TRANS(57|79)+	3205276,Hypothetical protein,NC_006581.1,NitaMp120,Orf274,Q5M9V5,Q5M9V5_TOBAC,Uncharacterized protein,YP_173458,YP_173458.1,nta:3205276,orf274
ctrlinf-SAP11-up	orfB	4097.A0A0M4K692	ORFB protein.		https://smart.embl.de/smart/DDvec.cgi?smart=156:Pfam_YMF19(2|82)+Pfam_DUF1082(93|140)+	3205179,A0A0M4K692,A0A0M4K692_TOBAC,F-type H+-transporting ATPase subunit b,NC_006581.1,NitaMp117,ORFB protein,OrfB,OrfB protein,YP_173455,YP_173455.1,nta:3205179,orfB
ctrlinf-SAP11-up	rps13	4097.A0A0M4K439	Ribosomal protein S13; Belongs to the universal ribosomal protein uS13 family.		https://smart.embl.de/smart/DDvec.cgi?smart=116:Pfam_Ribosomal_S13(3|109)+	3205230,A0A0M4K439,A0A0M4K439_TOBAC,NC_006581.1,NitaMp059,Ribosomal protein S13,Rps13,Small subunit ribosomal protein S13,YP_173403,YP_173403.1,nta:3205230,ribosomal protein S13,rps13
Group 366	#node	identifier	domain_summary_url
ctrlinf-SAP11-down	LOC107763574	4097.A0A1S3XCJ6	30S ribosomal protein S1-like.
ctrlinf-SAP11-down	LOC107788151	4097.A0A1S3ZM06	Preprotein translocase subunit SCY1, chloroplastic-like.
ctrlinf-SAP11-down	LOC107790598	4097.A0A1S3ZUD9	GTPase Era-like; Belongs to the TRAFAC class TrmE-Era-EngA-EngB-Septin-like GTPase superfamily. Era GTPase family.
ctrlinf-SAP11-down	LOC107796576	4097.A0A1S4ADV3	Uncharacterized protein LOC107796576.
ctrlinf-SAP11-down	LOC107809424	4097.A0A1S4BKW8	Ribosomal protein; Belongs to the universal ribosomal protein uL1 family.
ctrlinf-SAP11-down	LOC107824248	4097.A0A1S4CZR9	50S ribosomal protein L13, chloroplastic-like; Belongs to the universal ribosomal protein uL13 family.
ctrlinf-SAP11-down	LOC107826040	4097.A0A1S4D4X8	Uncharacterized protein LOC107826040.
Group 73	#node	identifier	domain_summary_url		annotation	other_names_and_aliases
noic-ctrlinf-up_ctrlinf-SAP11-down	LOC107781010	4097.A0A1S3YYG2	Glycine cleavage system P protein; The glycine cleavage system catalyzes the degradation of glycine.		https://smart.embl.de/smart/DDvec.cgi?smart=1043:Pfam_GDC-P(85|512)+Pfam_GDC-P(518|810)+	1.4.4.2,107781010,A0A1S3YYG2,A0A1S3YYG2_TOBAC,EC 1.4.4.2,Glycine cleavage system P protein,Glycine dehydrogenase,LOC107781010,XM_016601634.1,XP_016457120,XP_016457120.1,nta:107781010
noic-ctrlinf-up_ctrlinf-SAP11-down	LOC107787868	4097.A0A1S3ZL41	D-3-phosphoglycerate dehydrogenase; Belongs to the D-isomer specific 2-hydroxyacid dehydrogenase family.		https://smart.embl.de/smart/DDvec.cgi?smart=599:Pfam_2-Hacid_dh_C(162|337)+Pfam_ACT(526|590)+	1.1.1.399,1.1.1.95,107787868,A0A1S3ZL41,A0A1S3ZL41_TOBAC,D-3-phosphoglycerate dehydrogenase,EC 1.1.1.399,EC 1.1.1.95,LOC107787868,XM_016609482.1,XP_016464968,XP_016464968.1,nta:107787868
noic-ctrlinf-up_ctrlinf-SAP11-down	LOC107797732	4097.A0A1S4AHL1	5-methyltetrahydropteroyltriglutamate-- homocysteine methyltransferase-like.		https://smart.embl.de/smart/DDvec.cgi?smart=765:Pfam_Meth_synt_1(2|318)+Pfam_Meth_synt_1(533|718)+	107797732,2.1.1.14,A0A1S4AHL1,A0A1S4AHL1_TOBAC,EC 2.1.1.14,LOC107797732,XM_016620653.1,XM_016620655.1,XP_016476139,XP_016476139.1,XP_016476141.1,nta:107797732
noic-ctrlinf-up_ctrlinf-SAP11-down	LOC107813539	4097.A0A1S4BZQ6	Thioredoxin reductase.		https://smart.embl.de/smart/DDvec.cgi?smart=548:Pfam_Pyr_redox_2(103|399)+Pfam_Glutaredoxin(465|525)+	1.8.1.9,107813539,A0A1S4BZQ6,A0A1S4BZQ6_TOBAC,EC 1.8.1.9,LOC107813539,Thioredoxin reductase,Thioredoxin reductase (NADPH),Thioredoxin reductase NTRC-like,XM_016638822.1,XP_016494308,XP_016494308.1,nta:107813539
noic-ctrlinf-up_ctrlinf-SAP11-down	LOC107827351	4097.A0A1S4D985	Serine--glyoxylate aminotransferase-like.		https://smart.embl.de/smart/DDvec.cgi?smart=401:Pfam_Aminotran_5(11|356)+	107827351,2.6.1.44,2.6.1.45,2.6.1.51,A0A1S4D985,A0A1S4D985_TOBAC,EC 2.6.1.44,EC 2.6.1.45,EC 2.6.1.51,LOC107827351,Serine--glyoxylate aminotransferase-like,XM_016654457.1,XP_016509943,XP_016509943.1,nta:107827351,serine--glyoxylate aminotransferase-like

## Sheet: noic-ctrlinf_noic-SAP11
Group 1165	#node	identifier	domain_summary_url	annotation	other_names_and_aliases
noic-ctrlinf-up	LOC107763574	4097.A0A1S3XCJ6	30S ribosomal protein S1-like.	https://smart.embl.de/smart/DDvec.cgi?smart=521:S1(301|371)+S1(380|451)+	107763574,30S ribosomal protein S1-like,A0A1S3XCJ6,A0A1S3XCJ6_TOBAC,LOC107763574,Small subunit ribosomal protein S1,XM_016582063.1,XP_016437549,XP_016437549.1,nta:107763574
noic-ctrlinf-up	LOC107764090	4097.A0A1S3XE16	60S ribosomal protein L5-like.	https://smart.embl.de/smart/DDvec.cgi?smart=301:Pfam_Ribosomal_L5e(14|175)+Pfam_Ribosomal_L18_c(191|283)+	107764090,60S ribosomal protein L5-like,A0A1S3XE16,A0A1S3XE16_TOBAC,LOC107764090,Large subunit ribosomal protein L5e,XM_016582616.1,XP_016438102,XP_016438102.1,nta:107764090
noic-ctrlinf-up	LOC107765511	4097.A0A1S3XIA7	Ribosomal protein L15; Belongs to the eukaryotic ribosomal protein eL15 family.	https://smart.embl.de/smart/DDvec.cgi?smart=204:Ribosomal_L15e(2|193)+	107765511,60S ribosomal protein L15-like,A0A1S3XIA7,A0A1S3XIA7_TOBAC,LOC107765511,Large subunit ribosomal protein L15e,Ribosomal protein L15,XM_016584170.1,XP_016439656,XP_016439656.1,nta:107765511
noic-ctrlinf-up	LOC107772766	4097.A0A1S3Y640	Signal recognition particle 54 kDa protein; Binds to the signal sequence of presecretory protein when they emerge from the ribosomes and transfers them to TRAM (translocating chain-associating membrane protein). Belongs to the GTP-binding SRP family. SRP54 subfamily.	https://smart.embl.de/smart/DDvec.cgi?smart=494:SRP54_N(2|87)+SRP54(101|296)+Pfam_SRP_SPB(327|429)+	107772766,3.6.5.4,A0A1S3Y640,A0A1S3Y640_TOBAC,EC 3.6.5.4,LOC107772766,Signal recognition particle 54 kDa protein,Signal recognition particle 54 kDa protein 1,Signal recognition particle subunit SRP54,XM_016592242.1,XP_016447728,XP_016447728.1,nta:107772766
noic-ctrlinf-up	LOC107779688	4097.A0A1S3YUH0	60S ribosomal protein L4-1-like.	https://smart.embl.de/smart/DDvec.cgi?smart=405:Pfam_Ribosomal_L4(26|268)+Pfam_Ribos_L4_asso_C(280|354)+	107779688,60S ribosomal protein L4-1-like,A0A1S3YUH0,A0A1S3YUH0_TOBAC,LOC107779688,Large subunit ribosomal protein L4e,XM_016600159.1,XP_016455645,XP_016455645.1,nta:107779688
noic-ctrlinf-up	LOC107785976	4097.A0A1S3ZEX1	rRNA-processing protein fcf2-like.	https://smart.embl.de/smart/DDvec.cgi?smart=194:Pfam_Fcf2(66|162)+	107785976,A0A1S3ZEX1,A0A1S3ZEX1_TOBAC,LOC107785976,RRNA-processing protein fcf2-like,XM_016607413.1,XP_016462899,XP_016462899.1,nta:107785976,rRNA-processing protein fcf2-like
noic-ctrlinf-up	LOC107788247	4097.A0A1S3ZLI9	60S ribosomal protein L3; Belongs to the universal ribosomal protein uL3 family.	https://smart.embl.de/smart/DDvec.cgi?smart=389:Pfam_Ribosomal_L3(1|370)+	107788247,60S ribosomal protein L3,A0A1S3ZLI9,A0A1S3ZLI9_TOBAC,LOC107788247,Large subunit ribosomal protein L3e,XM_016609919.1,XP_016465405,XP_016465405.1,nta:107788247
noic-ctrlinf-up	LOC107794917	4097.A0A1S4A8K0	60S ribosomal protein L5-like.	https://smart.embl.de/smart/DDvec.cgi?smart=300:Pfam_Ribosomal_L5e(14|175)+Pfam_Ribosomal_L18_c(191|283)+	107794917,60S ribosomal protein L5-like,A0A1S4A8K0,A0A1S4A8K0_TOBAC,LOC107794917,Large subunit ribosomal protein L5e,XM_016617477.1,XP_016472963,XP_016472963.1,nta:107794917
noic-ctrlinf-up	LOC107805765	4097.A0A1S4B907	40S ribosomal protein S9-2-like; Belongs to the universal ribosomal protein uS4 family.	https://smart.embl.de/smart/DDvec.cgi?smart=197:Ribosomal_S4(8|108)+S4(109|180)+	107805765,107832770,40S ribosomal protein S9-2-like,A0A1S4B907,A0A1S4B907_TOBAC,LOC107805765,LOC107832770,Small subunit ribosomal protein S9e,XM_016629841.1,XM_016660645.1,XP_016485327,XP_016485327.1,XP_016516131.1,nta:107805765
noic-ctrlinf-up	LOC107806301	4097.A0A1S4BAS1	Eukaryotic translation initiation factor 3 subunit D; mRNA cap-binding component of the eukaryotic translation initiation factor 3 (eIF-3) complex, which is involved in protein synthesis of a specialized repertoire of mRNAs and, together with other initiation factors, stimulates binding of mRNA and methionyl-tRNAi to the 40S ribosome. The eIF-3 complex specifically targets and initiates translati…	https://smart.embl.de/smart/DDvec.cgi?smart=576:Pfam_eIF-3_zeta(4|526)+	107806301,A0A1S4BAS1,A0A1S4BAS1_TOBAC,LOC107806301,Translation initiation factor 3 subunit D,XM_016630432.1,XP_016485918,XP_016485918.1,eIF-3-zeta,eIF3d,nta:107806301
noic-ctrlinf-up	LOC107810003	4097.A0A1S4BMW0	Protein BPS1, chloroplastic-like.	https://smart.embl.de/smart/DDvec.cgi?smart=312:Pfam_BPS1(7|153)+	107810003,A0A1S4BMW0,A0A1S4BMW0_TOBAC,LOC107810003,Protein BPS1, chloroplastic-like,XM_016634720.1,XP_016490206,XP_016490206.1,nta:107810003,protein BPS1, chloroplastic-like
noic-ctrlinf-up	LOC107810234	4097.A0A1S4BNL3	Elongation factor G, mitochondrial; Mitochondrial GTPase that catalyzes the GTP-dependent ribosomal translocation step during translation elongation. During this step, the ribosome changes from the pre-translocational (PRE) to the post-translocational (POST) state as the newly formed A-site-bound peptidyl-tRNA and P-site-bound deacylated tRNA move to the P and E sites, respectively. Catalyzes the…	https://smart.embl.de/smart/DDvec.cgi?smart=762:Pfam_GTP_EFTU(72|347)+Pfam_GTP_EFTU_D2(388|454)+Pfam_EFG_II(467|541)+EFG_IV(543|663)+EFG_C(665|752)+	107810234,A0A1S4BNL3,A0A1S4BNL3_TOBAC,EF-Gmt,Elongation factor G,Elongation factor G 1, mitochondrial,Elongation factor G, mitochondrial,Elongation factor G-2, mitochondrial-like,Elongation factor G1,LOC107810234,XM_016634990.1,XP_016490476,XP_016490476.1,mEF-G 1,nta:107810234
noic-ctrlinf-up	LOC107812501	4097.A0A1S4BWA4	60S ribosomal protein L4-like.	https://smart.embl.de/smart/DDvec.cgi?smart=405:Pfam_Ribosomal_L4(25|267)+Pfam_Ribos_L4_asso_C(279|354)+	107812501,60S ribosomal protein L4-like,A0A1S4BWA4,A0A1S4BWA4_TOBAC,LOC107812501,Large subunit ribosomal protein L4e,XM_016637627.1,XP_016493113,XP_016493113.1,nta:107812501
noic-ctrlinf-up	LOC107813765	4097.A0A1S4C079	Putative NAC domain-containing protein 94.	https://smart.embl.de/smart/DDvec.cgi?smart=239:Pfam_NAM(8|135)+	107813765,A0A1S4C079,A0A1S4C079_TOBAC,LOC107813765,Putative NAC domain-containing protein 94,XM_016639071.1,XP_016494557,XP_016494557.1,nta:107813765,putative NAC domain-containing protein 94
noic-ctrlinf-up	LOC107818213	4097.A0A1S4CEU0	60S ribosomal protein L4-like.	https://smart.embl.de/smart/DDvec.cgi?smart=405:Pfam_Ribosomal_L4(25|267)+Pfam_Ribos_L4_asso_C(279|354)+	107818213,60S ribosomal protein L4-like,A0A1S4CEU0,A0A1S4CEU0_TOBAC,LOC107818213,Large subunit ribosomal protein L4e,XM_016644167.1,XP_016499653,XP_016499653.1,nta:107818213
noic-ctrlinf-up	LOC107821754	4097.A0A1S4CRJ1	60S ribosomal protein L22-3-like.	https://smart.embl.de/smart/DDvec.cgi?smart=125:Pfam_Ribosomal_L22e(14|123)+	107821754,60S ribosomal protein L22-3-like,A0A1S4CRJ1,A0A1S4CRJ1_TOBAC,LOC107821754,Large subunit ribosomal protein L22e,XM_016648205.1,XP_016503691,XP_016503691.1,nta:107821754
noic-ctrlinf-up	LOC107828598	4097.A0A1S4DDB5	Polyubiquitin.	https://smart.embl.de/smart/DDvec.cgi?smart=457:UBQ(1|72)+UBQ(77|148)+UBQ(153|224)+UBQ(229|300)+UBQ(305|376)+UBQ(381|452)+	107828598,A0A1S4DDB5,A0A1S4DDB5_TOBAC,LOC107828598,Polyubiquitin,XM_016655946.1,XP_016511432,XP_016511432.1,nta:107828598,polyubiquitin
Group 846	#node	identifier	domain_summary_url	annotation	other_names_and_aliases
noic-ctrlinf-down	LOC107760348	4097.A0A1S3X219	Starch synthase, chloroplastic/amyloplastic; Belongs to the glycosyltransferase 1 family. Bacterial/plant glycogen synthase subfamily.	https://smart.embl.de/smart/DDvec.cgi?smart=625:Pfam_Glyco_transf_5(130|363)+Pfam_Glyco_trans_1_4(435|585)+	107760348,2.4.1.-,2.4.1.21,A0A1S3X219,A0A1S3X219_TOBAC,EC 2.4.1.21,Glycogen synthase-like,LOC107760348,Starch synthase,Starch synthase, chloroplastic/amyloplastic,XM_016578385.1,XP_016433871,XP_016433871.1,nta:107760348
noic-ctrlinf-down	LOC107773095	4097.A0A1S3Y781	Beta-amylase.	https://smart.embl.de/smart/DDvec.cgi?smart=549:Pfam_Glyco_hydro_14(90|507)+	107773095,3.2.1.2,A0A1S3Y781,A0A1S3Y781_TOBAC,Beta-amylase,Beta-amylase 3, chloroplastic-like,EC 3.2.1.2,LOC107773095,XM_016592539.1,XP_016448025,XP_016448025.1,nta:107773095
noic-ctrlinf-down	LOC107792156	4097.A0A1S3ZZF8	1,4-alpha-glucan-branching enzyme-like isoform X1.	https://smart.embl.de/smart/DDvec.cgi?smart=865:Pfam_CBM_48(142|226)+Pfam_Alpha-amylase(296|405)+Pfam_Alpha-amylase_C(675|778)+	1,4-alpha-glucan branching enzyme,1,4-alpha-glucan-branching enzyme-like,107792156,2.4.1.18,A0A1S3ZZF8,A0A1S3ZZF8_TOBAC,EC 2.4.1.18,LOC107792156,SBE,XM_016614346.1,XP_016469832,XP_016469832.1,nta:107792156
noic-ctrlinf-down	LOC107802870	4097.A0A1S4AZI5	Beta-amylase.	https://smart.embl.de/smart/DDvec.cgi?smart=578:Pfam_Glyco_hydro_14(85|507)+	107802870,3.2.1.2,A0A1S4AZI5,A0A1S4AZI5_TOBAC,Beta-amylase,Beta-amylase-like,EC 3.2.1.2,LOC107802870,XM_016626447.1,XP_016481933,XP_016481933.1,nta:107802870
noic-ctrlinf-down	LOC107807888	4097.A0A1S4BG29	Probable starch synthase 4, chloroplastic/amyloplastic.	https://smart.embl.de/smart/DDvec.cgi?smart=1008:Pfam_Glyco_transf_5(361|487)+Pfam_Glyco_transf_4(526|769)+Pfam_Glycos_transf_1(805|977)+	107807888,2.4.1.21,A0A1S4BG29,A0A1S4BG29_TOBAC,EC 2.4.1.21,LOC107807888,Starch synthase,XM_016632341.1,XP_016487827,XP_016487827.1,nta:107807888
noic-ctrlinf-down	LOC107811953	4097.A0A1S4BU65	4-alpha-glucanotransferase DPE2-like isoform X1.	https://smart.embl.de/smart/DDvec.cgi?smart=625:Pfam_Glyco_hydro_77(1|559)+	107811953,2.4.1.25,4-alpha-glucanotransferase,4-alpha-glucanotransferase DPE2-like,4-alpha-glucanotransferase DPE2-like isoform X1,A0A1S4BU65,A0A1S4BU65_TOBAC,EC 2.4.1.25,LOC107811953,XM_016636945.1,XP_016492431,XP_016492431.1,nta:107811953
noic-ctrlinf-down	LOC107826071	4097.A0A1S4D5E7	Beta-amylase.	https://smart.embl.de/smart/DDvec.cgi?smart=546:Pfam_Glyco_hydro_14(87|504)+	107826071,3.2.1.2,A0A1S4D5E7,A0A1S4D5E7_TOBAC,Beta-amylase,Beta-amylase 3, chloroplastic-like,EC 3.2.1.2,LOC107826071,XM_016653013.1,XP_016508499,XP_016508499.1,nta:107826071
noic-ctrlinf-down	LOC107826565	4097.A0A1S4D6R7	Glucose-1-phosphate adenylyltransferase; This protein plays a role in synthesis of starch. It catalyzes the synthesis of the activated glycosyl donor, ADP-glucose from Glc-1-P and ATP.	https://smart.embl.de/smart/DDvec.cgi?smart=528:Pfam_NTP_transferase(97|375)+	107826565,2.7.7.27,A0A1S4D6R7,A0A1S4D6R7_TOBAC,ADP-glucose pyrophosphorylase,EC 2.7.7.27,Glucose-1-phosphate adenylyltransferase,LOC107826565,XM_016653552.1,XM_016653553.1,XP_016509038,XP_016509038.1,XP_016509039.1,nta:107826565
Group 306	#node	identifier	domain_summary_url	annotation	other_names_and_aliases
noic-SAP11-up	LOC107759472	4097.A0A1S3WZ46	Phospholipase D; Hydrolyzes glycerol-phospholipids at the terminal phosphodiesteric bond.	https://smart.embl.de/smart/DDvec.cgi?smart=847:C2(38|157)+PLDc(360|395)+PLDc(693|720)+Pfam_PLD_C(767|838)+	107759472,3.1.4.4,A0A1S3WZ46,A0A1S3WZ46_TOBAC,EC 3.1.4.4,LOC107759472,Phospholipase D,Phospholipase D beta 1-like,Phospholipase D1/2,XM_016577426.1,XP_016432912,XP_016432912.1,nta:107759472
noic-SAP11-up	LOC107773804	4097.A0A1S3Y9M0	Diacylglycerol kinase; Belongs to the eukaryotic diacylglycerol kinase family.	https://smart.embl.de/smart/DDvec.cgi?smart=482:DAGKc(85|231)+DAGKa(277|454)+	107773804,2.7.1.107,A0A1S3Y9M0,A0A1S3Y9M0_TOBAC,Diacylglycerol kinase (ATP),Diacylglycerol kinase 7-like,EC 2.7.1.107,LOC107773804,XM_016593227.1,XP_016448713,XP_016448713.1,diacylglycerol kinase,nta:107773804
noic-SAP11-up	LOC107780667	4097.A0A1S3YWM6	Phospholipase D; Hydrolyzes glycerol-phospholipids at the terminal phosphodiesteric bond.	https://smart.embl.de/smart/DDvec.cgi?smart=847:C2(38|157)+PLDc(360|395)+PLDc(693|720)+Pfam_PLD_C(767|838)+	107780667,3.1.4.4,A0A1S3YWM6,A0A1S3YWM6_TOBAC,EC 3.1.4.4,LOC107780667,Phospholipase D,Phospholipase D beta 1-like,Phospholipase D1/2,XM_016601230.1,XP_016456716,XP_016456716.1,nta:107780667
Group 767	#node	identifier	domain_summary_url	annotation	other_names_and_aliases
noic-SAP11-down	LOC107770826	4097.A0A1S3Y0C3	Photosynthetic NDH subunit of lumenal location 3, chloroplastic-like.	https://smart.embl.de/smart/DDvec.cgi?smart=243:Pfam_PsbQ(46|243)+	107770826,A0A1S3Y0C3,A0A1S3Y0C3_TOBAC,LOC107770826,XM_016590162.1,XP_016445648,XP_016445648.1,nta:107770826
noic-SAP11-down	LOC107777778	4097.A0A1S3YN88	Photosynthetic NDH subunit of subcomplex B 2, chloroplastic-like.	http://smart.embl.de/smart/DDvec.cgi?smart=352:	107777778,A0A1S3YN88,A0A1S3YN88_TOBAC,LOC107777778,XM_016597909.1,XP_016453395,XP_016453395.1,nta:107777778
noic-SAP11-down	LOC107783685	4097.A0A1S3Z720	Photosynthetic NDH subunit of subcomplex B 5, chloroplastic-like.	https://smart.embl.de/smart/DDvec.cgi?smart=224:TRANS(142|164)+	107783685,A0A1S3Z720,A0A1S3Z720_TOBAC,LOC107783685,XM_016604700.1,XP_016460186,XP_016460186.1,nta:107783685
noic-SAP11-down	LOC107784622	4097.A0A1S3ZA20	Chlorophyll a-b binding protein, chloroplastic; The light-harvesting complex (LHC) functions as a light receptor, it captures and delivers excitation energy to photosystems with which it is closely associated; Belongs to the light-harvesting chlorophyll a/b-binding (LHC) protein family.	https://smart.embl.de/smart/DDvec.cgi?smart=273:Pfam_Chloroa_b-bind(62|244)+	107784622,A0A1S3ZA20,A0A1S3ZA20_TOBAC,Chlorophyll a-b binding protein, chloroplastic,LOC107784622,XM_016605780.1,XP_016461266,XP_016461266.1,nta:107784622
noic-SAP11-down	LOC107794159	4097.A0A1S4A667	Photosystem I reaction center subunit V, chloroplastic-like.	https://smart.embl.de/smart/DDvec.cgi?smart=147:Pfam_PSI_PSAK(49|142)+	107794159,A0A1S4A667,A0A1S4A667_TOBAC,LOC107794159,Photosystem I subunit V,XM_016616624.1,XP_016472110,XP_016472110.1,nta:107794159
noic-SAP11-down	LOC107794348	4097.A0A1S4A6T2	Photosynthetic NDH subunit of subcomplex B 4, chloroplastic-like.	http://smart.embl.de/smart/DDvec.cgi?smart=183:	107794348,A0A1S4A6T2,A0A1S4A6T2_TOBAC,LOC107794348,XM_016616828.1,XP_016472314,XP_016472314.1,nta:107794348
noic-SAP11-down	LOC107801003	4097.A0A1S4ASN2	Photosynthetic NDH subunit of subcomplex B 1, chloroplastic-like.	http://smart.embl.de/smart/DDvec.cgi?smart=465:	107801003,A0A1S4ASN2,A0A1S4ASN2_TOBAC,LOC107801003,XM_016624266.1,XP_016479752,XP_016479752.1,nta:107801003
noic-SAP11-down	LOC107810310	4097.A0A1S4BNY0	Chlorophyll a-b binding protein, chloroplastic; The light-harvesting complex (LHC) functions as a light receptor, it captures and delivers excitation energy to photosystems with which it is closely associated; Belongs to the light-harvesting chlorophyll a/b-binding (LHC) protein family.	https://smart.embl.de/smart/DDvec.cgi?smart=245:Pfam_Chloroa_b-bind(55|211)+	107810310,A0A1S4BNY0,A0A1S4BNY0_TOBAC,Chlorophyll a-b binding protein, chloroplastic,LOC107810310,XM_016635074.1,XP_016490560,XP_016490560.1,nta:107810310
noic-SAP11-down	LOC107811419	4097.A0A1S4BSH6	Chlorophyll a-b binding protein, chloroplastic; The light-harvesting complex (LHC) functions as a light receptor, it captures and delivers excitation energy to photosystems with which it is closely associated; Belongs to the light-harvesting chlorophyll a/b-binding (LHC) protein family.	https://smart.embl.de/smart/DDvec.cgi?smart=251:Pfam_Chloroa_b-bind(62|223)+	107811419,A0A1S4BSH6,A0A1S4BSH6_TOBAC,Chlorophyll a-b binding protein, chloroplastic,LOC107811419,XM_016636340.1,XP_016491826,XP_016491826.1,nta:107811419
noic-SAP11-down	LOC107813664	4097.A0A1S4C053	Chlorophyll a-b binding protein, chloroplastic; The light-harvesting complex (LHC) functions as a light receptor, it captures and delivers excitation energy to photosystems with which it is closely associated; Belongs to the light-harvesting chlorophyll a/b-binding (LHC) protein family.	https://smart.embl.de/smart/DDvec.cgi?smart=273:Pfam_Chloroa_b-bind(62|244)+	107813664,A0A1S4C053,A0A1S4C053_TOBAC,Chlorophyll a-b binding protein 8, chloroplastic,Chlorophyll a-b binding protein, chloroplastic,ERT15,LOC107813664,XM_016638948.1,XP_016494434,XP_016494434.1,nta:107813664
noic-SAP11-down	LOC107815550	4097.A0A1S4C6U0	Photosynthetic NDH subunit of subcomplex B 3, chloroplastic-like.	https://smart.embl.de/smart/DDvec.cgi?smart=197:Pfam_Fer2(90|161)+	107815550,A0A1S4C6U0,A0A1S4C6U0_TOBAC,LOC107815550,XM_016641158.1,XP_016496644,XP_016496644.1,nta:107815550
noic-SAP11-down	LOC107815659	4097.A0A1S4C6Q9	Chlorophyll a-b binding protein, chloroplastic; The light-harvesting complex (LHC) functions as a light receptor, it captures and delivers excitation energy to photosystems with which it is closely associated; Belongs to the light-harvesting chlorophyll a/b-binding (LHC) protein family.	https://smart.embl.de/smart/DDvec.cgi?smart=260:Pfam_Chloroa_b-bind(64|231)+	107815659,A0A1S4C6Q9,A0A1S4C6Q9_TOBAC,Chlorophyll a-b binding protein, chloroplastic,LOC107815659,XM_016641275.1,XP_016496761,XP_016496761.1,nta:107815659
noic-SAP11-down	LOC107830543	4097.A0A1S4DJQ0	Chlorophyll a-b binding protein, chloroplastic; The light-harvesting complex (LHC) functions as a light receptor, it captures and delivers excitation energy to photosystems with which it is closely associated; Belongs to the light-harvesting chlorophyll a/b-binding (LHC) protein family.	https://smart.embl.de/smart/DDvec.cgi?smart=249:Pfam_Chloroa_b-bind(60|221)+	107830543,A0A1S4DJQ0,A0A1S4DJQ0_TOBAC,Chlorophyll a-b binding protein, chloroplastic,LOC107830543,XM_016658144.1,XP_016513630,XP_016513630.1,nta:107830543
noic-SAP11-down	LOC107831039	4097.A0A1S4DLF7	Photosynthetic NDH subunit of lumenal location 2, chloroplastic-like isoform X1.	https://smart.embl.de/smart/DDvec.cgi?smart=193:Pfam_PsbQ(27|193)+	107831039,A0A1S4DLF7,A0A1S4DLF7_TOBAC,LOC107831039,XM_016658754.1,XP_016514240,XP_016514240.1,nta:107831039
noic-SAP11-down	LOC107831953	4097.A0A1S4DP86	Chlorophyll a-b binding protein, chloroplastic; The light-harvesting complex (LHC) functions as a light receptor, it captures and delivers excitation energy to photosystems with which it is closely associated; Belongs to the light-harvesting chlorophyll a/b-binding (LHC) protein family.	https://smart.embl.de/smart/DDvec.cgi?smart=270:Pfam_Chloroa_b-bind(74|241)+	107831953,A0A1S4DP86,A0A1S4DP86_TOBAC,Chlorophyll a-b binding protein, chloroplastic,LOC107831953,XM_016659747.1,XP_016515233,XP_016515233.1,nta:107831953
Group 338	#node	identifier	domain_summary_url	annotation	other_names_and_aliases
noic-ctrlinf-down_noic-SAP11-down	CAB21	4097.P27493	Chlorophyll a-b binding protein 21, chloroplastic; The light-harvesting complex (LHC) functions as a light receptor, it captures and delivers excitation energy to photosystems with which it is closely associated; Belongs to the light-harvesting chlorophyll a/b-binding (LHC) protein family.	https://smart.embl.de/smart/DDvec.cgi?smart=265:Pfam_Chloroa_b-bind(65|232)+	107775016,107776229,CAB21,CB22_TOBAC,LHCII type I CAB-21,LHCP,P27493,XM_016594679.1,XM_016596100.1,XP_016450165.1,XP_016451586.1
noic-ctrlinf-down_noic-SAP11-down	CAB40	4097.P27495	Chlorophyll a-b binding protein 40, chloroplastic; The light-harvesting complex (LHC) functions as a light receptor, it captures and delivers excitation energy to photosystems with which it is closely associated; Belongs to the light-harvesting chlorophyll a/b-binding (LHC) protein family.	https://smart.embl.de/smart/DDvec.cgi?smart=267:Pfam_Chloroa_b-bind(67|234)+	107772663,107773232,CAB40,CB24_TOBAC,LHCII type I CAB-40,LHCP,P27495,XM_016592150.1,XM_016592676.1,XP_016447636.1,XP_016448162.1
noic-ctrlinf-down_noic-SAP11-down	LOC107770826	4097.A0A1S3Y0C3	Photosynthetic NDH subunit of lumenal location 3, chloroplastic-like.	https://smart.embl.de/smart/DDvec.cgi?smart=243:Pfam_PsbQ(46|243)+	107770826,A0A1S3Y0C3,A0A1S3Y0C3_TOBAC,LOC107770826,XM_016590162.1,XP_016445648,XP_016445648.1,nta:107770826
noic-ctrlinf-down_noic-SAP11-down	LOC107779933	4097.A0A1S3YVD0	Photosystem I reaction center subunit II, chloroplastic-like.	https://smart.embl.de/smart/DDvec.cgi?smart=214:Pfam_PsaD(80|212)+	107779933,A0A1S3YVD0,A0A1S3YVD0_TOBAC,LOC107779933,Photosystem I subunit II,XM_016600436.1,XP_016455922,XP_016455922.1,nta:107779933
noic-ctrlinf-down_noic-SAP11-down	LOC107810310	4097.A0A1S4BNY0	Chlorophyll a-b binding protein, chloroplastic; The light-harvesting complex (LHC) functions as a light receptor, it captures and delivers excitation energy to photosystems with which it is closely associated; Belongs to the light-harvesting chlorophyll a/b-binding (LHC) protein family.	https://smart.embl.de/smart/DDvec.cgi?smart=245:Pfam_Chloroa_b-bind(55|211)+	107810310,A0A1S4BNY0,A0A1S4BNY0_TOBAC,Chlorophyll a-b binding protein, chloroplastic,LOC107810310,XM_016635074.1,XP_016490560,XP_016490560.1,nta:107810310
noic-ctrlinf-down_noic-SAP11-down	LOC107813664	4097.A0A1S4C053	Chlorophyll a-b binding protein, chloroplastic; The light-harvesting complex (LHC) functions as a light receptor, it captures and delivers excitation energy to photosystems with which it is closely associated; Belongs to the light-harvesting chlorophyll a/b-binding (LHC) protein family.	https://smart.embl.de/smart/DDvec.cgi?smart=273:Pfam_Chloroa_b-bind(62|244)+	107813664,A0A1S4C053,A0A1S4C053_TOBAC,Chlorophyll a-b binding protein 8, chloroplastic,Chlorophyll a-b binding protein, chloroplastic,ERT15,LOC107813664,XM_016638948.1,XP_016494434,XP_016494434.1,nta:107813664
noic-ctrlinf-down_noic-SAP11-down	LOC107821835	4097.A0A1S4CRY1	Photosystem I subunit O-like.	https://smart.embl.de/smart/DDvec.cgi?smart=143:TRANS(64|83)+TRANS(113|135)+	107821835,A0A1S4CRY1,A0A1S4CRY1_TOBAC,LOC107821835,Photosystem I subunit O-like,Photosystem I subunit PsaO,XM_016648293.1,XP_016503779,XP_016503779.1,nta:107821835,photosystem I subunit O-like
noic-ctrlinf-down_noic-SAP11-down	LOC107828798	4097.A0A1S4DDY8	NAD(P)H-quinone oxidoreductase subunit M, chloroplastic-like.	https://smart.embl.de/smart/DDvec.cgi?smart=207:Pfam_NdhM(86|195)+	107828798,A0A1S4DDY8,A0A1S4DDY8_TOBAC,LOC107828798,XM_016656174.1,XP_016511660,XP_016511660.1,nta:107828798
noic-ctrlinf-down_noic-SAP11-down	LOC107831039	4097.A0A1S4DLF7	Photosynthetic NDH subunit of lumenal location 2, chloroplastic-like isoform X1.	https://smart.embl.de/smart/DDvec.cgi?smart=193:Pfam_PsbQ(27|193)+	107831039,A0A1S4DLF7,A0A1S4DLF7_TOBAC,LOC107831039,XM_016658754.1,XP_016514240,XP_016514240.1,nta:107831039
Group 818	#node	identifier	domain_summary_url	annotation	other_names_and_aliases
noic-ctrlinf-up_noic-SAP11-up	BIP5	4097.Q03685	Luminal-binding protein 5; Probably plays a role in facilitating the assembly of multimeric protein complexes inside the ER; Belongs to the heat shock protein 70 family.	https://smart.embl.de/smart/DDvec.cgi?smart=668:SIGNAL(1|24)+Pfam_MreB_Mbl(137|409)+	107771425,3.6.4.10,78 kDa glucose-regulated protein homolog 5,BIP5,BIP5_TOBAC,BiP 5,EC 3.6.4.10,Endoplasmic reticulum chaperone BiP,GRP-78-5,Luminal-binding protein 5,NM_001325100.1,NP_001312029,NP_001312029.1,Q03685,XM_016590785.1,XP_016446271.1,blp5,nta:107771425
noic-ctrlinf-up_noic-SAP11-up	LOC107797062	4097.A0A1S4AFF6	dnaJ protein ERDJ3B-like.	https://smart.embl.de/smart/DDvec.cgi?smart=346:SIGNAL(1|24)+DnaJ(26|84)+Pfam_DnaJ_C(138|330)+	107797062,A0A1S4AFF6,A0A1S4AFF6_TOBAC,DnaJ homolog subfamily B member 11,DnaJ protein ERDJ3B-like,LOC107797062,XM_016619916.1,XP_016475402,XP_016475402.1,dnaJ protein ERDJ3B-like,nta:107797062
noic-ctrlinf-up_noic-SAP11-up	LOC107811763	4097.A0A1S4BTN3	Heat shock 70 kDa protein 17.	https://smart.embl.de/smart/DDvec.cgi?smart=895:SIGNAL(1|22)+Pfam_HSP70(24|738)+	107811763,A0A1S4BTN3,A0A1S4BTN3_TOBAC,Heat shock 70 kDa protein 17,Hypoxia up-regulated 1,LOC107811763,XM_016636756.1,XP_016492242,XP_016492242.1,heat shock 70 kDa protein 17,nta:107811763
noic-ctrlinf-up_noic-SAP11-up	LOC107816676	4097.A0A1S4C9T0	Endoplasmin homolog.	https://smart.embl.de/smart/DDvec.cgi?smart=812:SIGNAL(1|23)+HATPase_c(100|257)+Pfam_HSP90(259|802)+	107816676,A0A1S4C9T0,A0A1S4C9T0_TOBAC,Endoplasmin homolog,Heat shock protein 90kDa beta,LOC107816676,NP_001312910,XM_016642407.1,XP_016497893.1,endoplasmin homolog,nta:107816676
noic-ctrlinf-up_noic-SAP11-up	LOC107816677	4097.A0A1S4C9T5	Endoplasmin homolog.	https://smart.embl.de/smart/DDvec.cgi?smart=812:SIGNAL(1|23)+HATPase_c(100|257)+Pfam_HSP90(259|802)+	107816677,A0A1S4C9T5,A0A1S4C9T5_TOBAC,Endoplasmin homolog,Heat shock protein 90kDa beta,LOC107816677,XM_016642409.1,XP_016497895,XP_016497895.1,endoplasmin homolog,nta:107816677
