# Supplementary material for: ‘Candidatus Phytoplasma mali’ SAP11-Like protein modulates expression of genes involved in energy production, photosynthesis, and defense in Nicotiana occidentalis leaves
Source: BMC Plant Biol. 2024 May 13;24:393. doi: 10.1186/s12870-024-05087-4 (PMC11089699; doi:10.1186/s12870-024-05087-4)
Supplement: Supplementary file 4 — Supplementary Material 4 [file 12870_2024_5087_MOESM4_ESM.xlsx]

## Sheet: ctrlinf-SAP11
Additional file 3: Annotation of transcripts related to defense or phytohormone terms. Table with transcripts belonging to stress, defense or phytohormone related GO terms with their annotations based on nucleotide BLAST results.
Time Point	Trinity-ID	Accession Nr.	Description
72h_down	TRINITY_DN1899_c0_g1_i4	XM_019370017.1	PREDICTED: Nicotiana attenuata serine/threonine-protein phosphatase BSL1 (LOC109207134)
72h_down	TRINITY_DN19746_c0_g1_i1	XM_016578528.1	PREDICTED: Nicotiana tabacum S-norcoclaurine synthase 1-like (LOC107760472)
72h_down	TRINITY_DN4073_c0_g1_i5	XM_009610029.3	PREDICTED: Nicotiana tomentosiformis protein CHROMATIN REMODELING 8 (LOC104102344)
72h_down	TRINITY_DN540_c0_g2_i4	XM_016610534.1	PREDICTED: Nicotiana tabacum repetitive proline-rich cell wall protein 1-like (LOC107788809)
72h_down	TRINITY_DN5928_c0_g1_i3	XM_009774985.1	PREDICTED: Nicotiana sylvestris dedicator of cytokinesis protein 7 (LOC104223519)
72h_down	TRINITY_DN690_c0_g1_i3	EU375892.1	Nicotiana benthamiana PHO2 mRNA
72h_down	TRINITY_DN9944_c0_g1_i3	XR_707538.1	PREDICTED: Nicotiana sylvestris KH domain-containing protein At4g18375 (LOC104213134)
120h_up	TRINITY_DN2619_c0_g1_i8	XM_019406596.1	PREDICTED: Nicotiana attenuata cell wall integrity protein scw1 (LOC109239978)
120h_down	TRINITY_DN10865_c0_g1_i1	XM_019372704.1	PREDICTED: Nicotiana attenuata probable serine/threonine-protein kinase At4g35230 (LOC109209439)
120h_down	TRINITY_DN1092_c0_g1_i8	XM_009766868.1	PREDICTED: Nicotiana sylvestris glutamate receptor 3.4 (LOC104216750)
120h_down	TRINITY_DN12810_c0_g1_i6	XM_009778642.1	PREDICTED: Nicotiana sylvestris CCR4-NOT transcription complex subunit 1 (LOC104226614)
120h_down	TRINITY_DN1296_c1_g1_i2	XM_019398927.1	PREDICTED: Nicotiana attenuata NAC domain-containing protein 14-like (LOC109233149)
120h_down	TRINITY_DN14814_c0_g1_i1	XM_019390072.1	PREDICTED: Nicotiana attenuata protein disulfide isomerase-like 1-3 (LOC109225420)
120h_down	TRINITY_DN1552_c0_g1_i4	XM_009779271.1	PREDICTED: Nicotiana sylvestris MLO-like protein 6 (LOC104227114)
120h_down	TRINITY_DN15650_c0_g3_i3	XM_019370028.1	PREDICTED: Nicotiana attenuata GDP-L-galactose phosphorylase 1-like (LOC109207148)
120h_down	TRINITY_DN1644_c0_g1_i1	XM_019403495.1	PREDICTED: Nicotiana attenuata putative late blight resistance protein homolog R1B-23 (LOC109237136)
120h_down	TRINITY_DN1661_c0_g1_i5	XM_009759310.1	PREDICTED: Nicotiana sylvestris transcription factor PIF4 (LOC104210409)
120h_down	TRINITY_DN16843_c0_g1_i9	XM_009607533.3	PREDICTED: Nicotiana tomentosiformis glutamate receptor 3.6-like (LOC104100318)
120h_down	TRINITY_DN16895_c0_g1_i1	KT225303.1	Nicotiana benthamiana clade IV lectin receptor kinase (LecRK) gene
120h_down	TRINITY_DN17837_c0_g2_i1	XM_019395240.1	PREDICTED: Nicotiana attenuata ubiquitin-activating enzyme E1 1-like (LOC109229709)
120h_down	TRINITY_DN1831_c0_g1_i4	XM_016602159.1	PREDICTED: Nicotiana tabacum G-type lectin S-receptor-like serine/threonine-protein kinase CES101 (LOC107781460)
120h_down	TRINITY_DN1831_c0_g1_i7	XM_018776068.2	PREDICTED: Nicotiana tomentosiformis G-type lectin S-receptor-like serine/threonine-protein kinase CES101 (LOC104111489)
120h_down	TRINITY_DN18415_c0_g2_i1	XM_019412134.1	PREDICTED: Nicotiana attenuata quinone oxidoreductase 1 (LOC109244961)
120h_down	TRINITY_DN194_c0_g1_i11	XM_016592680.1	PREDICTED: Nicotiana tabacum plastidal glycolate/glycerate translocator 1
120h_down	TRINITY_DN195_c0_g1_i1	XM_009617358.3	PREDICTED: Nicotiana tomentosiformis putative elongation factor TypA-like SVR3
120h_down	TRINITY_DN19893_c0_g1_i3	XM_016578277.1	PREDICTED: Nicotiana tabacum phospholipase A-2-activating protein-like (LOC107760255)
120h_down	TRINITY_DN2031_c0_g1_i5	XM_009801568.1	PREDICTED: Nicotiana sylvestris heterogeneous nuclear ribonucleoprotein R (LOC104245871)
120h_down	TRINITY_DN2031_c0_g1_i7	XM_009801568.1	PREDICTED: Nicotiana sylvestris heterogeneous nuclear ribonucleoprotein R (LOC104245871)
120h_down	TRINITY_DN2094_c0_g2_i3	XM_009777746.1	PREDICTED: Nicotiana sylvestris putative late blight resistance protein homolog R1A-3 (LOC104225866)
120h_down	TRINITY_DN21737_c0_g1_i2	XM_019374070.1	PREDICTED: Nicotiana attenuata disease resistance RPP13-like protein 4 (LOC109210614)
120h_down	TRINITY_DN21871_c0_g2_i1	XM_016617706.1	PREDICTED: Nicotiana tabacum probable phospholipid hydroperoxide glutathione peroxidase (LOC107795121)
120h_down	TRINITY_DN2249_c0_g1_i4	XM_009773180.1	PREDICTED: Nicotiana sylvestris protein ENHANCED DISEASE RESISTANCE 2-like (LOC104222005)
120h_down	TRINITY_DN2296_c1_g1_i5	XM_016651408.1	PREDICTED: Nicotiana tabacum heat stress transcription factor A-4c-like (LOC107824607)
120h_down	TRINITY_DN2299_c0_g1_i10	XM_019411698.1	PREDICTED: Nicotiana attenuata ubiquitin carboxyl-terminal hydrolase 12 (LOC109244586)
120h_down	TRINITY_DN2299_c0_g1_i5	XM_019411698.1	PREDICTED: Nicotiana attenuata ubiquitin carboxyl-terminal hydrolase 12 (LOC109244586)
120h_down	TRINITY_DN2341_c0_g2_i6	XM_019370244.1	PREDICTED: Nicotiana attenuata protein strawberry notch (LOC109207344)
120h_down	TRINITY_DN24286_c0_g1_i6	XM_016606563.1	PREDICTED: Nicotiana tabacum phosphoinositide phospholipase C 2-like (LOC107785291)
120h_down	TRINITY_DN2497_c0_g2_i2	XM_016618185.1	PREDICTED: Nicotiana tabacum probable L-type lectin-domain containing receptor kinase S.5 (LOC107795524)
120h_down	TRINITY_DN2520_c0_g1_i1	XM_016621056.1	PREDICTED: Nicotiana tabacum probable receptor-like protein kinase At5g47070 (LOC107798096)
120h_down	TRINITY_DN2520_c0_g1_i3	XM_016621056.1	PREDICTED: Nicotiana tabacum probable receptor-like protein kinase At5g47070 (LOC107798096)
120h_down	TRINITY_DN2526_c0_g1_i6	XM_009791694.1	PREDICTED: Nicotiana sylvestris pumilio homolog 5 (LOC104237531)
120h_down	TRINITY_DN2559_c0_g2_i3	AB002148.1	Nicotiana excelsior mRNA for water channel protein
120h_down	TRINITY_DN2619_c0_g1_i1	XM_019406596.1	PREDICTED: Nicotiana attenuata cell wall integrity protein scw1 (LOC109239978)
120h_down	TRINITY_DN2651_c0_g1_i2	XM_016603083.1	PREDICTED: Nicotiana tabacum dnaJ homolog subfamily C GRV2-like (LOC107782199)
120h_down	TRINITY_DN27128_c0_g2_i1	XM_009781482.1	PREDICTED: Nicotiana sylvestris gibberellin 2-beta-dioxygenase-like (LOC104228930)
120h_down	TRINITY_DN2798_c0_g1_i5	XM_019377213.1	PREDICTED: Nicotiana attenuata pre-mRNA-splicing factor prp12 (LOC109213418)
120h_down	TRINITY_DN2798_c0_g1_i6	XM_009783050.1	PREDICTED: Nicotiana sylvestris pre-mRNA-splicing factor prp12 (LOC104230287)
120h_down	TRINITY_DN2837_c0_g1_i8	XM_019395049.1	PREDICTED: Nicotiana attenuata probable receptor-like protein kinase At5g47070 (LOC109229567)
120h_down	TRINITY_DN3008_c0_g1_i3	XM_016638662.1	PREDICTED: Nicotiana tabacum cryptochrome-1-like (LOC107813393)
120h_down	TRINITY_DN3008_c0_g1_i4	XM_016638662.1	PREDICTED: Nicotiana tabacum cryptochrome-1-like (LOC107813393)
120h_down	TRINITY_DN3256_c0_g1_i1	XM_019383584.1	PREDICTED: Nicotiana attenuata F-box/WD-40 repeat-containing protein At5g21040-like (LOC109219155)
120h_down	TRINITY_DN3377_c0_g1_i1	XM_019398578.1	PREDICTED: Nicotiana attenuata cysteine proteinase inhibitor 6 (LOC109232888)
120h_down	TRINITY_DN3409_c0_g1_i4	XM_016603442.1	PREDICTED: Nicotiana tabacum probable WRKY transcription factor 31 (LOC107782559)
120h_down	TRINITY_DN3632_c0_g1_i2	XM_016616228.1	PREDICTED: Nicotiana tabacum mitochondrial import inner membrane translocase subunit tim16-like (LOC107793788)
120h_down	TRINITY_DN3736_c0_g1_i12	XR_712064.1	PREDICTED: Nicotiana sylvestris putative late blight resistance protein homolog R1B-16 (LOC104231300)
120h_down	TRINITY_DN3909_c0_g1_i3	XM_019394333.1	PREDICTED: Nicotiana attenuata poly(A)-specific ribonuclease PARN (LOC109229031)
120h_down	TRINITY_DN3984_c0_g1_i1	XM_019380483.1	PREDICTED: Nicotiana attenuata arginyl-tRNA--protein transferase 2-like (LOC109216341)
120h_down	TRINITY_DN4073_c0_g1_i2	XM_009610029.3	PREDICTED: Nicotiana tomentosiformis protein CHROMATIN REMODELING 8 (LOC104102344)
120h_down	TRINITY_DN434_c0_g3_i1	XM_019381688.1	PREDICTED: Nicotiana attenuata ubiquitin-conjugating enzyme E2 2 (LOC109217441)
120h_down	TRINITY_DN45692_c1_g1_i1	XM_019381471.1	PREDICTED: Nicotiana attenuata agamous-like MADS-box protein AGL27 (LOC109217240)
120h_down	TRINITY_DN4592_c0_g1_i4	XM_018772951.2	PREDICTED: Nicotiana tomentosiformis heterogeneous nuclear ribonucleoprotein D-like (LOC104102563)
120h_down	TRINITY_DN4636_c0_g1_i3	XM_019379464.1	PREDICTED: Nicotiana attenuata vacuolar protein sorting-associated protein 53 A (LOC109215400)
120h_down	TRINITY_DN4968_c0_g2_i1	XM_009763762.1	PREDICTED: Nicotiana sylvestris E3 ubiquitin-protein ligase ATL31-like (LOC104214130)
120h_down	TRINITY_DN496_c0_g1_i3	CP046699.1	Solanum tuberosum cultivar MSH/14-112 chromosome 4
120h_down	TRINITY_DN497_c0_g1_i4	XM_016592432.1	PREDICTED: Nicotiana tabacum calmodulin-binding protein 60 A-like (LOC107772976)
120h_down	TRINITY_DN50705_c0_g1_i1	XM_019388426.1	PREDICTED: Nicotiana attenuata helicase SEN1 (LOC109223930)
120h_down	TRINITY_DN5084_c0_g1_i4	XM_009772723.1	PREDICTED: Nicotiana sylvestris lipoxygenase 6
120h_down	TRINITY_DN5100_c0_g1_i2	XM_016616073.1	PREDICTED: Nicotiana tabacum UDP-galactose/UDP-glucose transporter 3-like (LOC107793682)
120h_down	TRINITY_DN5213_c0_g1_i4	XM_009772266.1	PREDICTED: Nicotiana sylvestris probable tocopherol cyclase
120h_down	TRINITY_DN5361_c0_g1_i1	XM_019377809.1	PREDICTED: Nicotiana attenuata proteasome-associated protein ECM29 homolog (LOC109213961)
120h_down	TRINITY_DN5365_c0_g1_i5	XM_019402953.1	PREDICTED: Nicotiana attenuata phosphatidate phosphatase PAH1-like (LOC109236738)
120h_down	TRINITY_DN5388_c0_g3_i4	XM_016610879.1	PREDICTED: Nicotiana tabacum probable LRR receptor-like serine/threonine-protein kinase At1g07650 (LOC107789112)
120h_down	TRINITY_DN5911_c0_g1_i1	XM_019393883.1	PREDICTED: Nicotiana attenuata protein downstream neighbor of Son-like (LOC109228708)
120h_down	TRINITY_DN601_c0_g3_i1	XM_019407624.1	PREDICTED: Nicotiana attenuata ubiquitin-conjugating enzyme E2 variant 1D-like (LOC109240931)
120h_down	TRINITY_DN6128_c0_g1_i6	XM_016578300.1	PREDICTED: Nicotiana tabacum ATP-dependent 6-phosphofructokinase 6-like (LOC107760272)
120h_down	TRINITY_DN614_c0_g1_i4	XM_009780425.1	PREDICTED: Nicotiana sylvestris uncharacterized LOC104228038 (LOC104228038)
120h_down	TRINITY_DN6618_c0_g1_i1	XM_016636406.1	PREDICTED: Nicotiana tabacum mitogen-activated protein kinase kinase 3-like (LOC107811474)
120h_down	TRINITY_DN6875_c0_g1_i1	XM_019411702.1	PREDICTED: Nicotiana attenuata GDP-mannose transporter GONST1 (LOC109244589)
120h_down	TRINITY_DN7681_c0_g1_i3	XM_009778209.1	PREDICTED: Nicotiana sylvestris regulatory protein NPR3-like (LOC104226259)
120h_down	TRINITY_DN7808_c0_g1_i4	XM_019399978.1	PREDICTED: Nicotiana attenuata plant UBX domain-containing protein 2-like (LOC109234126)
120h_down	TRINITY_DN788_c1_g1_i3	XM_019387976.1	PREDICTED: Nicotiana attenuata DENN domain and WD repeat-containing protein SCD1 (LOC109223597)
120h_down	TRINITY_DN8125_c0_g1_i5	XM_009775183.1	PREDICTED: Nicotiana sylvestris serine/threonine-protein kinase CTR1 (LOC104223709)
120h_down	TRINITY_DN8145_c1_g2_i3	XM_009789796.1	PREDICTED: Nicotiana sylvestris putative late blight resistance protein homolog R1A-10 (LOC104235957)
120h_down	TRINITY_DN814_c0_g2_i4	XM_016642960.1	PREDICTED: Nicotiana tabacum acetyltransferase NSI-like (LOC107817186)
120h_down	TRINITY_DN8174_c0_g1_i3	XM_009767974.1	PREDICTED: Nicotiana sylvestris putative late blight resistance protein homolog R1A-4 (LOC104217671)
120h_down	TRINITY_DN827_c0_g1_i1	XM_016581759.1	PREDICTED: Nicotiana tabacum probable L-ascorbate peroxidase 6
120h_down	TRINITY_DN8531_c0_g1_i1	XM_019404786.1	PREDICTED: Nicotiana attenuata dynamin-related protein 1E (LOC109238350)
120h_down	TRINITY_DN8573_c0_g1_i1	XM_016612973.1	PREDICTED: Nicotiana tabacum crocetin glucosyltransferase
120h_down	TRINITY_DN866_c0_g3_i4	XM_009779913.1	PREDICTED: Nicotiana sylvestris putative late blight resistance protein homolog R1A-3 (LOC104227606)
120h_down	TRINITY_DN866_c0_g3_i5	XM_009779913.1	PREDICTED: Nicotiana sylvestris putative late blight resistance protein homolog R1A-3 (LOC104227606)
120h_down	TRINITY_DN86_c0_g3_i1	XM_009767931.1	PREDICTED: Nicotiana sylvestris 2-Cys peroxiredoxin BAS1
120h_down	TRINITY_DN9823_c0_g1_i10	XM_019407249.1	PREDICTED: Nicotiana attenuata patatin-like protein 2 (LOC109240587)
120h_down	TRINITY_DN9944_c0_g1_i6	XR_707526.1	PREDICTED: Nicotiana sylvestris KH domain-containing protein At4g18375 (LOC104213134)
120h_down	TRINITY_DN994_c0_g2_i2	XM_016647273.1	PREDICTED: Nicotiana tabacum monothiol glutaredoxin-S11-like (LOC107820913)

## Sheet: noic-ctrlinf
Time Point	Trinity-ID	Accession Nr.	Description
24h_up	TRINITY_DN103293_c0_g1_i1	XM_019406724.1	PREDICTED: Nicotiana attenuata peroxidase P7-like (LOC109240101)
24h_up	TRINITY_DN103335_c0_g1_i1	XM_018767371.2	PREDICTED: Nicotiana tomentosiformis uncharacterized LOC104086296 (LOC104086296)
24h_up	TRINITY_DN1066_c0_g1_i2	XM_019404072.1	PREDICTED: Nicotiana attenuata elicitor-responsive protein 1-like (LOC109237717)
24h_up	TRINITY_DN10696_c0_g1_i1	D76437.1	Nicotiana sylvestris gene for neutral PR-5
24h_up	TRINITY_DN10696_c0_g2_i1	XM_016609426.1	PREDICTED: Nicotiana tabacum osmotin (LOC107787819)
24h_up	TRINITY_DN10696_c0_g3_i1	NM_001325444.1	Nicotiana tabacum osmotin-like protein (LOC107787812)
24h_up	TRINITY_DN10696_c0_g4_i1	XM_009784096.1	PREDICTED: Nicotiana sylvestris osmotin (LOC104231144)
24h_up	TRINITY_DN12831_c0_g1_i1	XM_009762417.1	PREDICTED: Nicotiana sylvestris transcription factor JUNGBRUNNEN 1-like (LOC104213022)
24h_up	TRINITY_DN14322_c0_g2_i2	XM_019379167.1	PREDICTED: Nicotiana attenuata putative receptor-like protein kinase At4g00960 (LOC109215146)
24h_up	TRINITY_DN1453_c0_g1_i2	XM_009775031.1	PREDICTED: Nicotiana sylvestris luminal-binding protein 5 (LOC104223567)
24h_up	TRINITY_DN146_c0_g1_i6	XM_016633095.1	PREDICTED: Nicotiana tabacum MLO-like protein 6 (LOC107808566)
24h_up	TRINITY_DN15543_c0_g3_i1	XM_009760095.1	PREDICTED: Nicotiana sylvestris cinnamoyl-CoA reductase 1-like (LOC104211097)
24h_up	TRINITY_DN1555_c0_g1_i1	XM_019379167.1	PREDICTED: Nicotiana attenuata putative receptor-like protein kinase At4g00960 (LOC109215146)
24h_up	TRINITY_DN1555_c0_g1_i3	XM_016645757.1	PREDICTED: Nicotiana tabacum putative receptor-like protein kinase At4g00960 (LOC107819626)
24h_up	TRINITY_DN1632_c0_g2_i3	XM_016606235.1	PREDICTED: Nicotiana tabacum chitin elicitor receptor kinase 1-like (LOC107785015)
24h_up	TRINITY_DN1652_c0_g3_i4	XM_019369238.1	PREDICTED: Nicotiana attenuata CASP-like protein PIMP1 (LOC109206420)
24h_up	TRINITY_DN16806_c0_g1_i4	XM_009797615.1	PREDICTED: Nicotiana sylvestris probable serine/threonine-protein kinase At1g54610 (LOC104242540)
24h_up	TRINITY_DN17181_c0_g1_i1	XM_009805928.1	PREDICTED: Nicotiana sylvestris feruloyl CoA ortho-hydroxylase 2 (LOC104249493)
24h_up	TRINITY_DN1905_c0_g1_i1	XM_009785921.1	PREDICTED: Nicotiana sylvestris protein YLS9-like (LOC104232661)
24h_up	TRINITY_DN1905_c1_g1_i2	XM_019391933.1	PREDICTED: Nicotiana attenuata protein YLS9-like (LOC109226971)
24h_up	TRINITY_DN1938_c0_g1_i15	XM_019373917.1	PREDICTED: Nicotiana attenuata uridine-cytidine kinase C-like (LOC109210494)
24h_up	TRINITY_DN19775_c0_g1_i3	XM_016598054.1	PREDICTED: Nicotiana tabacum protein NRT1/ PTR FAMILY 5.2-like (LOC107777890)
24h_up	TRINITY_DN20084_c0_g1_i1	XM_016594899.1	PREDICTED: Nicotiana tabacum peroxidase 51-like (LOC107775196)
24h_up	TRINITY_DN20084_c0_g1_i3	XM_016594899.1	PREDICTED: Nicotiana tabacum peroxidase 51-like (LOC107775196)
24h_up	TRINITY_DN20672_c0_g1_i4	XM_019369567.1	PREDICTED: Nicotiana attenuata wall-associated receptor kinase 2-like (LOC109206713)
24h_up	TRINITY_DN20880_c1_g1_i1	XM_016584225.1	PREDICTED: Nicotiana tabacum transcription factor JUNGBRUNNEN 1-like (LOC107765562)
24h_up	TRINITY_DN20880_c1_g1_i2	XM_016584225.1	PREDICTED: Nicotiana tabacum transcription factor JUNGBRUNNEN 1-like (LOC107765562)
24h_up	TRINITY_DN224_c0_g1_i1	XM_019385072.1	PREDICTED: Nicotiana attenuata 14 kDa proline-rich protein DC2.15-like (LOC109220613)
24h_up	TRINITY_DN224_c0_g1_i2	XM_019385071.1	PREDICTED: Nicotiana attenuata 14 kDa proline-rich protein DC2.15-like (LOC109220612)
24h_up	TRINITY_DN224_c0_g1_i3	XM_019385071.1	PREDICTED: Nicotiana attenuata 14 kDa proline-rich protein DC2.15-like (LOC109220612)
24h_up	TRINITY_DN224_c0_g2_i1	XM_019385072.1	PREDICTED: Nicotiana attenuata 14 kDa proline-rich protein DC2.15-like (LOC109220613)
24h_up	TRINITY_DN224_c0_g2_i2	XM_019385072.1	PREDICTED: Nicotiana attenuata 14 kDa proline-rich protein DC2.15-like (LOC109220613)
24h_up	TRINITY_DN224_c0_g4_i2	XM_016635073.1	PREDICTED: Nicotiana tabacum 14 kDa proline-rich protein DC2.15-like (LOC107810309)
24h_up	TRINITY_DN2299_c0_g1_i10	XM_019411698.1	PREDICTED: Nicotiana attenuata ubiquitin carboxyl-terminal hydrolase 12 (LOC109244586)
24h_up	TRINITY_DN2299_c0_g1_i5	XM_019411698.1	PREDICTED: Nicotiana attenuata ubiquitin carboxyl-terminal hydrolase 12 (LOC109244586)
24h_up	TRINITY_DN2299_c0_g1_i8	XM_019411698.1	PREDICTED: Nicotiana attenuata ubiquitin carboxyl-terminal hydrolase 12 (LOC109244586)
24h_up	TRINITY_DN2299_c0_g1_i9	XM_009796985.1	PREDICTED: Nicotiana sylvestris ubiquitin carboxyl-terminal hydrolase 12-like (LOC104242015)
24h_up	TRINITY_DN235_c0_g1_i1	AF151215.1	Nicotiana glauca cell-type guard cell glycine-rich protein (GRP1) mRNA
24h_up	TRINITY_DN2397_c0_g1_i2	XM_019389831.1	PREDICTED: Nicotiana attenuata ABC transporter G family member 11-like (LOC109225233)
24h_up	TRINITY_DN25121_c0_g1_i1	XM_019379217.1	PREDICTED: Nicotiana attenuata cysteine-rich repeat secretory protein 38-like (LOC109215198)
24h_up	TRINITY_DN2724_c0_g1_i4	XM_016641032.1	PREDICTED: Nicotiana tabacum staphylococcal nuclease domain-containing protein 1-like (LOC107815454)
24h_up	TRINITY_DN28027_c0_g1_i1	XM_019406724.1	PREDICTED: Nicotiana attenuata peroxidase P7-like (LOC109240101)
24h_up	TRINITY_DN2837_c0_g1_i8	XM_019395049.1	PREDICTED: Nicotiana attenuata probable receptor-like protein kinase At5g47070 (LOC109229567)
24h_up	TRINITY_DN328_c0_g1_i4	XM_019389448.1	PREDICTED: Nicotiana attenuata protein SGT1 homolog (LOC109224882)
24h_up	TRINITY_DN39278_c1_g1_i1	XM_016624255.1	PREDICTED: Nicotiana tabacum endochitinase EP3-like (LOC107800989)
24h_up	TRINITY_DN4082_c0_g2_i1	XM_009801725.1	PREDICTED: Nicotiana sylvestris protein NSP-INTERACTING KINASE 3 (LOC104246003)
24h_up	TRINITY_DN41136_c0_g1_i1	XR_002065353.1	PREDICTED: Nicotiana attenuata endochitinase 3-like (LOC109209440)
24h_up	TRINITY_DN4372_c0_g1_i2	XM_019379247.1	PREDICTED: Nicotiana attenuata blue copper protein-like (LOC109215227)
24h_up	TRINITY_DN439_c1_g1_i4	XM_009772568.1	PREDICTED: Nicotiana sylvestris diacylglycerol kinase 7-like (LOC104221495)
24h_up	TRINITY_DN4666_c0_g1_i1	XM_016610578.1	PREDICTED: Nicotiana tabacum cucumber peeling cupredoxin-like (LOC107788849)
24h_up	TRINITY_DN4825_c0_g1_i1	XM_019379317.1	PREDICTED: Nicotiana attenuata protein SENESCENCE-ASSOCIATED GENE 21
24h_up	TRINITY_DN4832_c0_g1_i2	XM_019394111.1	PREDICTED: Nicotiana attenuata WRKY transcription factor 42-like (LOC109228871)
24h_up	TRINITY_DN556_c0_g1_i3	D83696.1	Nicotiana sylvestris gene for RNA-binding protein RZ-1 and a polypeptide
24h_up	TRINITY_DN556_c0_g1_i8	XM_019406698.1	PREDICTED: Nicotiana attenuata glycine-rich RNA-binding protein RZ1A-like (LOC109240080)
24h_up	TRINITY_DN564_c0_g1_i1	XM_019378972.1	PREDICTED: Nicotiana attenuata peroxisomal fatty acid beta-oxidation multifunctional protein AIM1-like (LOC109214987)
24h_up	TRINITY_DN564_c0_g1_i2	XM_019378972.1	PREDICTED: Nicotiana attenuata peroxisomal fatty acid beta-oxidation multifunctional protein AIM1-like (LOC109214987)
24h_up	TRINITY_DN566_c3_g1_i2	XM_016622655.1	PREDICTED: Nicotiana tabacum pleiotropic drug resistance protein 1 (LOC107799534)
24h_up	TRINITY_DN5749_c0_g1_i1	AJ810538.1	Nicotiana tabacum partial tpoxN1 gene for peroxidase N1
24h_up	TRINITY_DN5749_c0_g1_i2	XM_009784638.1	PREDICTED: Nicotiana sylvestris peroxidase N1 (LOC104231620)
24h_up	TRINITY_DN5749_c0_g1_i3	XM_009784638.1	PREDICTED: Nicotiana sylvestris peroxidase N1 (LOC104231620)
24h_up	TRINITY_DN5749_c0_g2_i1	XM_016592490.1	PREDICTED: Nicotiana tabacum peroxidase N1 (LOC107773042)
24h_up	TRINITY_DN6027_c0_g2_i1	XM_019371316.1	PREDICTED: Nicotiana attenuata mitogen-activated protein kinase 3 (LOC109208243)
24h_up	TRINITY_DN6443_c0_g1_i2	XR_001646746.1	PREDICTED: Nicotiana tabacum protein YLS9-like (LOC107780117)
24h_up	TRINITY_DN6663_c0_g1_i6	XM_016604679.1	PREDICTED: Nicotiana tabacum ethylene-responsive transcription factor ERF113-like (LOC107783671)
24h_up	TRINITY_DN6669_c0_g2_i1	XM_019384016.1	PREDICTED: Nicotiana attenuata protein NUCLEAR FUSION DEFECTIVE 4-like (LOC109219555)
24h_up	TRINITY_DN6764_c0_g1_i5	XM_019376038.1	PREDICTED: Nicotiana attenuata amino acid permease 3-like (LOC109212398)
24h_up	TRINITY_DN693_c0_g1_i1	X64519.1	N.tabacum chitinase gene 50 for class I chitinase B
24h_up	TRINITY_DN693_c0_g1_i2	XM_016653822.1	PREDICTED: Nicotiana tabacum endochitinase B (LOC107826794)
24h_up	TRINITY_DN693_c0_g1_i3	XM_016653822.1	PREDICTED: Nicotiana tabacum endochitinase B (LOC107826794)
24h_up	TRINITY_DN7065_c0_g1_i2	XM_016611464.1	PREDICTED: Nicotiana tabacum annexin D5-like (LOC107789616)
24h_up	TRINITY_DN7065_c5_g1_i1	XM_016603861.1	PREDICTED: Nicotiana tabacum annexin D5-like (LOC107782914)
24h_up	TRINITY_DN734_c0_g3_i1	XM_009766934.1	PREDICTED: Nicotiana sylvestris inorganic phosphate transporter 1-4-like (LOC104216802)
24h_up	TRINITY_DN736_c0_g1_i1	XM_019378554.1	PREDICTED: Nicotiana attenuata glycosyltransferase family protein 64 protein C5-like (LOC109214617)
24h_up	TRINITY_DN7558_c0_g3_i1	XM_009611126.3	PREDICTED: Nicotiana tomentosiformis ethylene-responsive transcription factor 5-like (LOC104103235)
24h_up	TRINITY_DN7575_c0_g1_i1	XM_019403812.1	PREDICTED: Nicotiana attenuata kunitz trypsin inhibitor 2-like (LOC109237496)
24h_up	TRINITY_DN7656_c0_g1_i1	XR_002070645.1	PREDICTED: Nicotiana attenuata uncharacterized LOC109243976 (LOC109243976)
24h_up	TRINITY_DN8017_c0_g1_i2	XM_016660011.1	PREDICTED: Nicotiana tabacum transcription factor JUNGBRUNNEN 1-like (LOC107832198)
24h_up	TRINITY_DN8116_c0_g1_i2	XM_019376146.1	PREDICTED: Nicotiana attenuata glucan endo-1
24h_up	TRINITY_DN8333_c2_g1_i1	XR_001968235.2	PREDICTED: Nicotiana tomentosiformis uncharacterized LOC108944241 (LOC108944241)
24h_up	TRINITY_DN8374_c0_g1_i5	XM_019406043.1	PREDICTED: Nicotiana attenuata squalene epoxidase 3-like (LOC109239474)
24h_up	TRINITY_DN8615_c0_g1_i2	XM_009781550.1	PREDICTED: Nicotiana sylvestris annexin D5-like (LOC104228987)
24h_up	TRINITY_DN8615_c0_g1_i4	XM_016611464.1	PREDICTED: Nicotiana tabacum annexin D5-like (LOC107789616)
24h_up	TRINITY_DN8990_c0_g1_i2	XM_009784119.1	PREDICTED: Nicotiana sylvestris E3 ubiquitin-protein ligase RGLG2 (LOC104231171)
24h_up	TRINITY_DN90246_c1_g1_i1	S40046.1	abscisic acid-activated [Nicotiana tabacum L.=tobacco
24h_up	TRINITY_DN9114_c1_g1_i1	XM_009767417.1	PREDICTED: Nicotiana sylvestris G-type lectin S-receptor-like serine/threonine-protein kinase RLK1 (LOC104217227)
24h_up	TRINITY_DN93052_c0_g1_i1	XM_019376146.1	PREDICTED: Nicotiana attenuata glucan endo-1
24h_up	TRINITY_DN93113_c0_g1_i1	XM_009760008.1	PREDICTED: Nicotiana sylvestris basic endochitinase-like (LOC104211016)
24h_up	TRINITY_DN95252_c0_g1_i1	XM_016616741.1	PREDICTED: Nicotiana tabacum wound-induced protein WIN1-like (LOC107794263)
24h_up	TRINITY_DN9548_c2_g1_i1	XM_009760008.1	PREDICTED: Nicotiana sylvestris basic endochitinase-like (LOC104211016)
24h_up	TRINITY_DN971_c0_g2_i2	XM_016578929.1	PREDICTED: Nicotiana tabacum wall-associated receptor kinase 2-like (LOC107760828)
24h_up	TRINITY_DN971_c0_g2_i5	XM_009590530.3	PREDICTED: Nicotiana tomentosiformis wall-associated receptor kinase 2-like (LOC104086295)
24h_up	TRINITY_DN97996_c0_g1_i1	XM_016612185.1	PREDICTED: Nicotiana tabacum non-specific lipid-transfer protein 1-like (LOC107790279)
24h_up	TRINITY_DN98141_c0_g1_i1	XM_009779471.1	PREDICTED: Nicotiana sylvestris endochitinase PR4-like (LOC104227256)
24h_up	TRINITY_DN98707_c0_g1_i1	XM_009791707.1	PREDICTED: Nicotiana sylvestris peroxidase 21 (LOC104237540)
24h_up	TRINITY_DN989_c0_g1_i3	XM_016594034.1	PREDICTED: Nicotiana tabacum GDP-L-galactose phosphorylase 2-like (LOC107774485)
24h_up	TRINITY_DN99256_c0_g1_i1	XM_009786157.1	PREDICTED: Nicotiana sylvestris lectin-domain containing receptor kinase VI.3-like (LOC104232872)
24h_up	TRINITY_DN9944_c0_g1_i6	XR_707526.1	PREDICTED: Nicotiana sylvestris KH domain-containing protein At4g18375 (LOC104213134)
24h_up	TRINITY_DN1626_c0_g1_i2	XM_009608261.3	PREDICTED: Nicotiana tomentosiformis ubiquitin-conjugating enzyme E2 34-like (LOC104100893)
24h_up	TRINITY_DN2312_c0_g1_i1	XM_009623502.3	PREDICTED: Nicotiana tomentosiformis protein ENHANCED DISEASE RESISTANCE 2-like (LOC104113367)
24h_down	TRINITY_DN10138_c0_g1_i1	XM_009618363.3	PREDICTED: Nicotiana tomentosiformis protein ATAF2-like (LOC104109142)
24h_down	TRINITY_DN11181_c0_g1_i2	XM_016624483.1	PREDICTED: Nicotiana tabacum heat stress transcription factor C-1-like (LOC107801199)
24h_down	TRINITY_DN1315_c0_g2_i1	XM_019371272.1	PREDICTED: Nicotiana attenuata protein PLASTID MOVEMENT IMPAIRED 1 (LOC109208207)
24h_down	TRINITY_DN13779_c1_g2_i1	XM_016598376.1	PREDICTED: Nicotiana tabacum UDP-glycosyltransferase 74G1-like (LOC107778173)
24h_down	TRINITY_DN14084_c4_g1_i1	XM_019377947.1	PREDICTED: Nicotiana attenuata serine protease inhibitor 1-like (LOC109214068)
24h_down	TRINITY_DN16570_c0_g1_i1	XM_016588852.1	PREDICTED: Nicotiana tabacum uncharacterized LOC107769616 (LOC107769616)
24h_down	TRINITY_DN2208_c0_g1_i1	XM_009594645.3	PREDICTED: Nicotiana tomentosiformis protein ACTIVITY OF BC1 COMPLEX KINASE 1
24h_down	TRINITY_DN2299_c0_g1_i12	XM_019411698.1	PREDICTED: Nicotiana attenuata ubiquitin carboxyl-terminal hydrolase 12 (LOC109244586)
24h_down	TRINITY_DN2299_c0_g1_i15	XM_009796985.1	PREDICTED: Nicotiana sylvestris ubiquitin carboxyl-terminal hydrolase 12-like (LOC104242015)
24h_down	TRINITY_DN2299_c0_g1_i16	XM_019411698.1	PREDICTED: Nicotiana attenuata ubiquitin carboxyl-terminal hydrolase 12 (LOC109244586)
24h_down	TRINITY_DN2704_c0_g1_i3	XM_016633918.1	PREDICTED: Nicotiana tabacum serine/threonine-protein kinase prpf4B-like (LOC107809314)
24h_down	TRINITY_DN3310_c0_g3_i2	XM_009599400.3	PREDICTED: Nicotiana tomentosiformis heat shock cognate 70 kDa protein 2 (LOC104093630)
24h_down	TRINITY_DN3450_c0_g1_i4	XM_009764031.1	PREDICTED: Nicotiana sylvestris RNA-binding protein 24-like (LOC104214373)
24h_down	TRINITY_DN4255_c0_g2_i2	XM_019385746.1	PREDICTED: Nicotiana attenuata UDP-glycosyltransferase 74E2-like (LOC109221282)
24h_down	TRINITY_DN4703_c0_g1_i3	XM_019389539.1	PREDICTED: Nicotiana attenuata BRI1 kinase inhibitor 1-like (LOC109224961)
24h_down	TRINITY_DN4838_c0_g2_i3	XM_019406200.1	PREDICTED: Nicotiana attenuata uncharacterized LOC109239614 (LOC109239614)
24h_down	TRINITY_DN5666_c0_g1_i6	XM_033653757.1	PREDICTED: Nicotiana tomentosiformis mitochondrial import inner membrane translocase subunit PAM16 like 2-like (LOC104087494)
24h_down	TRINITY_DN6497_c0_g2_i1	XM_019379960.1	PREDICTED: Nicotiana attenuata zinc finger CCCH domain-containing protein 20 (LOC109215847)
24h_down	TRINITY_DN6981_c0_g2_i2	XM_009800836.1	PREDICTED: Nicotiana sylvestris zinc finger A20 and AN1 domain-containing stress-associated protein 5-like (LOC104245252)
24h_down	TRINITY_DN9104_c0_g1_i1	XM_016583300.1	PREDICTED: Nicotiana tabacum protein SULFUR DEFICIENCY-INDUCED 1-like (LOC107764698)
24h_down	TRINITY_DN959_c0_g1_i2	XM_019403313.1	PREDICTED: Nicotiana attenuata uncharacterized LOC109237063 (LOC109237063)
24h_down	TRINITY_DN10138_c0_g1_i2	NM_001325379.1	Nicotiana tabacum NAC domain-containing protein 2-like (LOC107784516)
24h_down	TRINITY_DN20453_c0_g1_i4	XM_016587616.1	PREDICTED: Nicotiana tabacum SART-1 family protein DOT2-like (LOC107768479)
24h_down	TRINITY_DN3611_c0_g2_i3	XM_019400628.1	PREDICTED: Nicotiana attenuata pathogenesis-related homeodomain protein (LOC109234581)
24h_down	TRINITY_DN51399_c0_g1_i2	XM_016586291.1	PREDICTED: Nicotiana tabacum F-box-like/WD repeat-containing protein TBL1XR1 (LOC107767324)
24h_down	TRINITY_DN6497_c0_g3_i1	XM_016606810.1	PREDICTED: Nicotiana tabacum zinc finger CCCH domain-containing protein 20-like (LOC107785486)
24h_down	TRINITY_DN67403_c0_g1_i3	XM_019407006.1	PREDICTED: Nicotiana attenuata F-box-like/WD repeat-containing protein TBL1XR1 (LOC109240376)
72h_up	TRINITY_DN10053_c0_g2_i1	XM_016636583.1	PREDICTED: Nicotiana tabacum calcium-dependent protein kinase 29-like (LOC107811614)
72h_up	TRINITY_DN10206_c0_g2_i1	X60281.1	N.tabacum mRNA for PR-4a protein
72h_up	TRINITY_DN10242_c0_g2_i2	XM_016614171.1	PREDICTED: Nicotiana tabacum calcium-binding protein PBP1-like (LOC107791999)
72h_up	TRINITY_DN10251_c0_g1_i2	MG010653.1	Nicotiana benthamiana membrane-localized LRR receptor-like protein (RXEGL1) mRNA
72h_up	TRINITY_DN1026_c0_g1_i1	XM_016610131.1	PREDICTED: Nicotiana tabacum lignin-forming anionic peroxidase-like (LOC107788452)
72h_up	TRINITY_DN1026_c0_g1_i3	D11396.1	Nicotiana tabacum gene for peroxidase
72h_up	TRINITY_DN1026_c0_g2_i1	XM_019408452.1	PREDICTED: Nicotiana attenuata lignin-forming anionic peroxidase (LOC109241688)
72h_up	TRINITY_DN1026_c0_g2_i2	XM_019408452.1	PREDICTED: Nicotiana attenuata lignin-forming anionic peroxidase (LOC109241688)
72h_up	TRINITY_DN10289_c2_g1_i2	XM_019379334.1	PREDICTED: Nicotiana attenuata calnexin homolog 1-like (LOC109215300)
72h_up	TRINITY_DN103122_c0_g1_i1	XM_016594261.1	PREDICTED: Nicotiana tabacum zingipain-2-like (LOC107774651)
72h_up	TRINITY_DN103293_c0_g1_i1	XM_019406724.1	PREDICTED: Nicotiana attenuata peroxidase P7-like (LOC109240101)
72h_up	TRINITY_DN103415_c0_g1_i1	XM_009777473.1	PREDICTED: Nicotiana sylvestris glucan endo-1
72h_up	TRINITY_DN1053_c0_g1_i13	XM_016604012.1	PREDICTED: Nicotiana tabacum BRASSINOSTEROID INSENSITIVE 1-associated receptor kinase 1-like (LOC107783053)
72h_up	TRINITY_DN105821_c0_g1_i1	XM_019375059.1	PREDICTED: Nicotiana attenuata LEAF RUST 10 DISEASE-RESISTANCE LOCUS RECEPTOR-LIKE PROTEIN KINASE-like 2.4 (LOC109211521)
72h_up	TRINITY_DN106541_c0_g1_i1	XM_009763758.1	PREDICTED: Nicotiana sylvestris cysteine proteinase inhibitor B-like (LOC104214127)
72h_up	TRINITY_DN10654_c0_g2_i1	XM_016619916.1	PREDICTED: Nicotiana tabacum dnaJ protein ERDJ3B-like (LOC107797062)
72h_up	TRINITY_DN10696_c0_g3_i1	NM_001325444.1	Nicotiana tabacum osmotin-like protein (LOC107787812)
72h_up	TRINITY_DN10696_c0_g4_i1	XM_009784096.1	PREDICTED: Nicotiana sylvestris osmotin (LOC104231144)
72h_up	TRINITY_DN107262_c0_g1_i1	XM_019394754.1	PREDICTED: Nicotiana attenuata lectin-domain containing receptor kinase VI.3-like (LOC109229346)
72h_up	TRINITY_DN11187_c0_g2_i1	XM_016603703.1	PREDICTED: Nicotiana tabacum probable WRKY transcription factor 70 (LOC107782765)
72h_up	TRINITY_DN11527_c1_g1_i1	XM_009628414.3	PREDICTED: Nicotiana tomentosiformis receptor-like protein Cf-9 (LOC104117369)
72h_up	TRINITY_DN1157_c0_g1_i2	XM_016654941.1	PREDICTED: Nicotiana tabacum uncharacterized LOC107827754 (LOC107827754)
72h_up	TRINITY_DN1159_c1_g1_i1	XM_016599681.1	PREDICTED: Nicotiana tabacum chitinase-3-like protein 1 (LOC107779287)
72h_up	TRINITY_DN11751_c0_g1_i1	XM_019379333.1	PREDICTED: Nicotiana attenuata calnexin homolog 1-like (LOC109215299)
72h_up	TRINITY_DN1176_c0_g1_i1	XM_009790099.1	PREDICTED: Nicotiana sylvestris uncharacterized LOC104236218 (LOC104236218)
72h_up	TRINITY_DN1194_c0_g1_i4	XM_016646779.1	PREDICTED: Nicotiana tabacum probable WRKY transcription factor 70 (LOC107820490)
72h_up	TRINITY_DN1194_c0_g2_i1	XM_016646779.1	PREDICTED: Nicotiana tabacum probable WRKY transcription factor 70 (LOC107820490)
72h_up	TRINITY_DN1199_c1_g3_i2	XM_009803814.1	PREDICTED: Nicotiana sylvestris 1-aminocyclopropane-1-carboxylate oxidase (LOC104247729)
72h_up	TRINITY_DN1252_c0_g1_i2	XM_019372111.1	PREDICTED: Nicotiana attenuata mitogen-activated protein kinase kinase 2-like (LOC109208955)
72h_up	TRINITY_DN12831_c0_g1_i1	XM_009762417.1	PREDICTED: Nicotiana sylvestris transcription factor JUNGBRUNNEN 1-like (LOC104213022)
72h_up	TRINITY_DN1284_c0_g2_i1	XM_016581948.1	PREDICTED: Nicotiana tabacum annexin D2-like (LOC107763461)
72h_up	TRINITY_DN1284_c0_g2_i2	XM_016581948.1	PREDICTED: Nicotiana tabacum annexin D2-like (LOC107763461)
72h_up	TRINITY_DN13071_c0_g2_i1	XM_016612718.1	PREDICTED: Nicotiana tabacum chitotriosidase-1-like (LOC107790755)
72h_up	TRINITY_DN13071_c0_g2_i2	XM_016612718.1	PREDICTED: Nicotiana tabacum chitotriosidase-1-like (LOC107790755)
72h_up	TRINITY_DN1330_c0_g2_i3	XM_009759377.1	PREDICTED: Nicotiana sylvestris heat shock 70 kDa protein 17 (LOC104210472)
72h_up	TRINITY_DN13423_c0_g1_i1	XM_019408501.1	PREDICTED: Nicotiana attenuata mitochondrial phosphate carrier protein 3
72h_up	TRINITY_DN13447_c0_g1_i1	XM_016585802.1	PREDICTED: Nicotiana tabacum GDSL esterase/lipase 2-like (LOC107766907)
72h_up	TRINITY_DN13447_c0_g2_i1	XM_016585802.1	PREDICTED: Nicotiana tabacum GDSL esterase/lipase 2-like (LOC107766907)
72h_up	TRINITY_DN1346_c0_g1_i1	XM_009591671.3	PREDICTED: Nicotiana tomentosiformis 14 kDa proline-rich protein DC2.15-like (LOC104087257)
72h_up	TRINITY_DN13901_c0_g2_i6	XM_016635615.1	PREDICTED: Nicotiana tabacum G-type lectin S-receptor-like serine/threonine-protein kinase At4g27290 (LOC107810787)
72h_up	TRINITY_DN1404_c0_g2_i1	XM_016612076.1	PREDICTED: Nicotiana tabacum lysine histidine transporter 1-like (LOC107790175)
72h_up	TRINITY_DN1404_c0_g2_i3	XM_016612076.1	PREDICTED: Nicotiana tabacum lysine histidine transporter 1-like (LOC107790175)
72h_up	TRINITY_DN14322_c0_g2_i1	XM_016645757.1	PREDICTED: Nicotiana tabacum putative receptor-like protein kinase At4g00960 (LOC107819626)
72h_up	TRINITY_DN14322_c0_g2_i2	XM_019379167.1	PREDICTED: Nicotiana attenuata putative receptor-like protein kinase At4g00960 (LOC109215146)
72h_up	TRINITY_DN14446_c0_g1_i7	XM_016601337.1	PREDICTED: Nicotiana tabacum SEC12-like protein 1 (LOC107780756)
72h_up	TRINITY_DN14497_c0_g1_i3	XM_019371973.1	PREDICTED: Nicotiana attenuata dolichyl-diphosphooligosaccharide--protein glycosyltransferase subunit 2-like (LOC109208823)
72h_up	TRINITY_DN1453_c0_g1_i1	XM_009775031.1	PREDICTED: Nicotiana sylvestris luminal-binding protein 5 (LOC104223567)
72h_up	TRINITY_DN146_c0_g1_i6	XM_016633095.1	PREDICTED: Nicotiana tabacum MLO-like protein 6 (LOC107808566)
72h_up	TRINITY_DN14744_c0_g2_i1	XM_019387581.1	PREDICTED: Nicotiana attenuata peroxidase 12-like (LOC109223320)
72h_up	TRINITY_DN1520_c0_g2_i1	XM_016608287.1	PREDICTED: Nicotiana tabacum bax inhibitor 1-like (LOC107786779)
72h_up	TRINITY_DN1520_c0_g3_i1	XM_016608287.1	PREDICTED: Nicotiana tabacum bax inhibitor 1-like (LOC107786779)
72h_up	TRINITY_DN1555_c0_g1_i1	XM_019379167.1	PREDICTED: Nicotiana attenuata putative receptor-like protein kinase At4g00960 (LOC109215146)
72h_up	TRINITY_DN1555_c0_g1_i3	XM_016645757.1	PREDICTED: Nicotiana tabacum putative receptor-like protein kinase At4g00960 (LOC107819626)
72h_up	TRINITY_DN1555_c0_g1_i6	XM_019379167.1	PREDICTED: Nicotiana attenuata putative receptor-like protein kinase At4g00960 (LOC109215146)
72h_up	TRINITY_DN15699_c0_g3_i2	XM_016644475.1	PREDICTED: Nicotiana tabacum elicitor-responsive protein 1-like (LOC107818449)
72h_up	TRINITY_DN16116_c0_g1_i1	XM_016644485.1	PREDICTED: Nicotiana tabacum putative receptor-like protein kinase At1g72540 (LOC107818458)
72h_up	TRINITY_DN16145_c0_g1_i1	XM_009800558.1	PREDICTED: Nicotiana sylvestris probable WRKY transcription factor 41 (LOC104245013)
72h_up	TRINITY_DN1652_c0_g3_i1	XM_019369238.1	PREDICTED: Nicotiana attenuata CASP-like protein PIMP1 (LOC109206420)
72h_up	TRINITY_DN1652_c0_g3_i3	XM_019369238.1	PREDICTED: Nicotiana attenuata CASP-like protein PIMP1 (LOC109206420)
72h_up	TRINITY_DN1652_c0_g3_i4	XM_019369238.1	PREDICTED: Nicotiana attenuata CASP-like protein PIMP1 (LOC109206420)
72h_up	TRINITY_DN16806_c0_g1_i4	XM_009797615.1	PREDICTED: Nicotiana sylvestris probable serine/threonine-protein kinase At1g54610 (LOC104242540)
72h_up	TRINITY_DN16895_c0_g1_i1	KT225303.1	Nicotiana benthamiana clade IV lectin receptor kinase (LecRK) gene
72h_up	TRINITY_DN16895_c0_g2_i1	XM_009779820.1	PREDICTED: Nicotiana sylvestris L-type lectin-domain containing receptor kinase IV.1 (LOC104227558)
72h_up	TRINITY_DN16895_c0_g3_i1	XM_009779819.1	PREDICTED: Nicotiana sylvestris L-type lectin-domain containing receptor kinase IV.1-like (LOC104227557)
72h_up	TRINITY_DN17181_c0_g1_i1	XM_009805928.1	PREDICTED: Nicotiana sylvestris feruloyl CoA ortho-hydroxylase 2 (LOC104249493)
72h_up	TRINITY_DN1727_c0_g1_i1	XM_009800510.1	PREDICTED: Nicotiana sylvestris receptor-like protein 12 (LOC104244977)
72h_up	TRINITY_DN1727_c0_g1_i4	XM_009800512.1	PREDICTED: Nicotiana sylvestris receptor-like protein 12 (LOC104244980)
72h_up	TRINITY_DN1727_c0_g1_i6	XM_009800512.1	PREDICTED: Nicotiana sylvestris receptor-like protein 12 (LOC104244980)
72h_up	TRINITY_DN1727_c0_g1_i8	XM_009800512.1	PREDICTED: Nicotiana sylvestris receptor-like protein 12 (LOC104244980)
72h_up	TRINITY_DN1729_c0_g1_i1	XM_016656526.1	PREDICTED: Nicotiana tabacum protein DOWNY MILDEW RESISTANCE 6-like (LOC107829090)
72h_up	TRINITY_DN1729_c0_g1_i3	XM_016656526.1	PREDICTED: Nicotiana tabacum protein DOWNY MILDEW RESISTANCE 6-like (LOC107829090)
72h_up	TRINITY_DN18320_c1_g1_i1	XM_009799781.1	PREDICTED: Nicotiana sylvestris high-affinity nitrate transporter-activating protein 2.1-like (LOC104244369)
72h_up	TRINITY_DN183_c0_g1_i1	XM_018768281.2	PREDICTED: Nicotiana tomentosiformis receptor-like protein EIX2 (LOC104088626)
72h_up	TRINITY_DN18504_c0_g2_i1	XM_009797609.1	PREDICTED: Nicotiana sylvestris probable LRR receptor-like serine/threonine-protein kinase At1g74360 (LOC104242535)
72h_up	TRINITY_DN18510_c0_g1_i1	XM_016632447.1	PREDICTED: Nicotiana tabacum peroxidase 15-like (LOC107807967)
72h_up	TRINITY_DN18844_c0_g1_i2	XM_016616459.1	PREDICTED: Nicotiana tabacum abscisic acid receptor PYL4-like (LOC107794010)
72h_up	TRINITY_DN1905_c0_g1_i1	XM_009785921.1	PREDICTED: Nicotiana sylvestris protein YLS9-like (LOC104232661)
72h_up	TRINITY_DN1905_c0_g1_i2	XM_009785921.1	PREDICTED: Nicotiana sylvestris protein YLS9-like (LOC104232661)
72h_up	TRINITY_DN1935_c0_g1_i1	XM_009765387.1	PREDICTED: Nicotiana sylvestris pathogenesis-related protein PR-4A (LOC104215560)
72h_up	TRINITY_DN1935_c0_g1_i2	XM_016625792.1	PREDICTED: Nicotiana tabacum pathogenesis-related protein PR-4A (LOC107802320)
72h_up	TRINITY_DN1938_c0_g1_i15	XM_019373917.1	PREDICTED: Nicotiana attenuata uridine-cytidine kinase C-like (LOC109210494)
72h_up	TRINITY_DN194_c0_g1_i11	XM_016592680.1	PREDICTED: Nicotiana tabacum plastidal glycolate/glycerate translocator 1
72h_up	TRINITY_DN19508_c0_g3_i2	Z37106.1	S.tuberosum cat gene encoding catalase (partial)
72h_up	TRINITY_DN19717_c0_g1_i3	XM_009777554.1	PREDICTED: Nicotiana sylvestris receptor-like protein 12 (LOC104225695)
72h_up	TRINITY_DN19775_c0_g1_i3	XM_016598054.1	PREDICTED: Nicotiana tabacum protein NRT1/ PTR FAMILY 5.2-like (LOC107777890)
72h_up	TRINITY_DN20084_c0_g1_i1	XM_016594899.1	PREDICTED: Nicotiana tabacum peroxidase 51-like (LOC107775196)
72h_up	TRINITY_DN2015_c0_g1_i1	XM_009792890.1	PREDICTED: Nicotiana sylvestris putative phospholipid-transporting ATPase 9 (LOC104238516)
72h_up	TRINITY_DN2015_c0_g1_i2	XM_009792890.1	PREDICTED: Nicotiana sylvestris putative phospholipid-transporting ATPase 9 (LOC104238516)
72h_up	TRINITY_DN2016_c0_g1_i3	XM_019383959.1	PREDICTED: Nicotiana attenuata endoglucanase 25-like (LOC109219497)
72h_up	TRINITY_DN2059_c0_g3_i2	XM_019379523.1	PREDICTED: Nicotiana attenuata (+)-neomenthol dehydrogenase-like (LOC109215453)
72h_up	TRINITY_DN20672_c0_g1_i4	XM_019369567.1	PREDICTED: Nicotiana attenuata wall-associated receptor kinase 2-like (LOC109206713)
72h_up	TRINITY_DN20880_c1_g1_i1	XM_016584225.1	PREDICTED: Nicotiana tabacum transcription factor JUNGBRUNNEN 1-like (LOC107765562)
72h_up	TRINITY_DN20880_c1_g1_i2	XM_016584225.1	PREDICTED: Nicotiana tabacum transcription factor JUNGBRUNNEN 1-like (LOC107765562)
72h_up	TRINITY_DN224_c0_g1_i1	XM_019385072.1	PREDICTED: Nicotiana attenuata 14 kDa proline-rich protein DC2.15-like (LOC109220613)
72h_up	TRINITY_DN224_c0_g1_i2	XM_019385071.1	PREDICTED: Nicotiana attenuata 14 kDa proline-rich protein DC2.15-like (LOC109220612)
72h_up	TRINITY_DN224_c0_g1_i3	XM_019385071.1	PREDICTED: Nicotiana attenuata 14 kDa proline-rich protein DC2.15-like (LOC109220612)
72h_up	TRINITY_DN224_c0_g1_i4	XM_019385071.1	PREDICTED: Nicotiana attenuata 14 kDa proline-rich protein DC2.15-like (LOC109220612)
72h_up	TRINITY_DN224_c0_g2_i1	XM_019385072.1	PREDICTED: Nicotiana attenuata 14 kDa proline-rich protein DC2.15-like (LOC109220613)
72h_up	TRINITY_DN224_c0_g2_i2	XM_019385072.1	PREDICTED: Nicotiana attenuata 14 kDa proline-rich protein DC2.15-like (LOC109220613)
72h_up	TRINITY_DN224_c0_g4_i2	XM_016635073.1	PREDICTED: Nicotiana tabacum 14 kDa proline-rich protein DC2.15-like (LOC107810309)
72h_up	TRINITY_DN2253_c0_g1_i5	XM_019407899.1	PREDICTED: Nicotiana attenuata proteinase inhibitor I-B (LOC109241181)
72h_up	TRINITY_DN22699_c1_g2_i1	XM_016603414.1	PREDICTED: Nicotiana tabacum allantoinase-like (LOC107782531)
72h_up	TRINITY_DN22884_c0_g1_i1	AY426752.1	Nicotiana attenuata ACC synthase ACS1 (Acs1) mRNA
72h_up	TRINITY_DN23133_c0_g1_i1	XM_019377726.1	PREDICTED: Nicotiana attenuata probable WRKY transcription factor 51 (LOC109213892)
72h_up	TRINITY_DN2341_c0_g2_i6	XM_019370244.1	PREDICTED: Nicotiana attenuata protein strawberry notch (LOC109207344)
72h_up	TRINITY_DN2343_c0_g1_i1	XM_019368834.1	PREDICTED: Nicotiana attenuata lysM domain receptor-like kinase 4 (LOC109206065)
72h_up	TRINITY_DN2397_c0_g1_i2	XM_019389831.1	PREDICTED: Nicotiana attenuata ABC transporter G family member 11-like (LOC109225233)
72h_up	TRINITY_DN2397_c0_g1_i3	XM_019389831.1	PREDICTED: Nicotiana attenuata ABC transporter G family member 11-like (LOC109225233)
72h_up	TRINITY_DN2500_c0_g1_i2	XM_019389852.1	PREDICTED: Nicotiana attenuata peptide methionine sulfoxide reductase (LOC109225252)
72h_up	TRINITY_DN25354_c0_g1_i1	XM_019373720.1	PREDICTED: Nicotiana attenuata transcription factor MYB24-like (LOC109210320)
72h_up	TRINITY_DN25915_c0_g1_i1	XM_009803814.1	PREDICTED: Nicotiana sylvestris 1-aminocyclopropane-1-carboxylate oxidase (LOC104247729)
72h_up	TRINITY_DN2625_c0_g2_i1	XM_016648947.1	PREDICTED: Nicotiana tabacum probable LRR receptor-like serine/threonine-protein kinase At3g47570 (LOC107822409)
72h_up	TRINITY_DN2642_c0_g1_i1	LC015761.1	Nicotiana benthamiana NbPDR2a mRNA for PDR-type ACB transporter
72h_up	TRINITY_DN26527_c0_g1_i3	XM_009781531.1	PREDICTED: Nicotiana sylvestris CBL-interacting serine/threonine-protein kinase 7-like (LOC104228974)
72h_up	TRINITY_DN2724_c0_g1_i4	XM_016641032.1	PREDICTED: Nicotiana tabacum staphylococcal nuclease domain-containing protein 1-like (LOC107815454)
72h_up	TRINITY_DN28027_c0_g1_i1	XM_019406724.1	PREDICTED: Nicotiana attenuata peroxidase P7-like (LOC109240101)
72h_up	TRINITY_DN28108_c0_g2_i1	XM_009619156.3	PREDICTED: Nicotiana tomentosiformis F-box protein SKIP1-like (LOC104109795)
72h_up	TRINITY_DN2815_c0_g2_i7	XM_019401246.1	PREDICTED: Nicotiana attenuata LEAF RUST 10 DISEASE-RESISTANCE LOCUS RECEPTOR-LIKE PROTEIN KINASE-like 2.1 (LOC109235221)
72h_up	TRINITY_DN2837_c0_g1_i8	XM_019395049.1	PREDICTED: Nicotiana attenuata probable receptor-like protein kinase At5g47070 (LOC109229567)
72h_up	TRINITY_DN2837_c0_g1_i9	XM_016588932.1	PREDICTED: Nicotiana tabacum probable receptor-like protein kinase At5g47070 (LOC107769696)
72h_up	TRINITY_DN2910_c0_g1_i1	XM_009782127.1	PREDICTED: Nicotiana sylvestris probable WRKY transcription factor 40 (LOC104229473)
72h_up	TRINITY_DN3060_c0_g1_i2	XM_019390295.1	PREDICTED: Nicotiana attenuata serine/threonine-protein kinase STY17-like (LOC109225583)
72h_up	TRINITY_DN3183_c0_g1_i1	XM_009799227.1	PREDICTED: Nicotiana sylvestris multicopper oxidase LPR1-like (LOC104243943)
72h_up	TRINITY_DN3183_c0_g2_i1	XM_009799227.1	PREDICTED: Nicotiana sylvestris multicopper oxidase LPR1-like (LOC104243943)
72h_up	TRINITY_DN3183_c0_g2_i2	XM_009799227.1	PREDICTED: Nicotiana sylvestris multicopper oxidase LPR1-like (LOC104243943)
72h_up	TRINITY_DN328_c0_g2_i2	XM_019389448.1	PREDICTED: Nicotiana attenuata protein SGT1 homolog (LOC109224882)
72h_up	TRINITY_DN3436_c0_g1_i2	FJ599318.1	Solanum palustre COSII_At2g15890 gene
72h_up	TRINITY_DN35849_c0_g1_i2	XM_009787913.1	PREDICTED: Nicotiana sylvestris uncharacterized LOC104234332 (LOC104234332)
72h_up	TRINITY_DN3661_c0_g1_i1	XM_016601158.1	PREDICTED: Nicotiana tabacum protein MKS1-like (LOC107780605)
72h_up	TRINITY_DN3665_c0_g2_i1	XM_019384532.1	PREDICTED: Nicotiana attenuata suberization-associated anionic peroxidase-like (LOC109220071)
72h_up	TRINITY_DN3665_c0_g2_i2	XM_019384532.1	PREDICTED: Nicotiana attenuata suberization-associated anionic peroxidase-like (LOC109220071)
72h_up	TRINITY_DN3924_c0_g2_i2	XM_019401821.1	PREDICTED: Nicotiana attenuata probably inactive leucine-rich repeat receptor-like protein kinase At5g48380 (LOC109235641)
72h_up	TRINITY_DN39278_c1_g1_i1	XM_016624255.1	PREDICTED: Nicotiana tabacum endochitinase EP3-like (LOC107800989)
72h_up	TRINITY_DN3927_c0_g2_i1	XM_019404991.1	PREDICTED: Nicotiana attenuata two pore calcium channel protein 1A (LOC109238516)
72h_up	TRINITY_DN40180_c0_g1_i2	XM_019373969.1	PREDICTED: Nicotiana attenuata G-type lectin S-receptor-like serine/threonine-protein kinase LECRK3 (LOC109210541)
72h_up	TRINITY_DN401_c0_g2_i2	XM_019373924.1	PREDICTED: Nicotiana attenuata mitochondrial phosphate carrier protein 3
72h_up	TRINITY_DN4044_c1_g1_i2	XM_009778903.1	PREDICTED: Nicotiana sylvestris serine/threonine-protein kinase At5g01020-like (LOC104226826)
72h_up	TRINITY_DN40572_c0_g1_i2	XM_009801123.1	PREDICTED: Nicotiana sylvestris nudix hydrolase 1 (LOC104245507)
72h_up	TRINITY_DN4108_c0_g1_i3	XM_009633250.3	PREDICTED: Nicotiana tomentosiformis probable phospholipid-transporting ATPase 4 (LOC104121293)
72h_up	TRINITY_DN41136_c0_g1_i1	XR_002065353.1	PREDICTED: Nicotiana attenuata endochitinase 3-like (LOC109209440)
72h_up	TRINITY_DN4235_c0_g1_i7	XM_016580712.1	PREDICTED: Nicotiana tabacum chitin elicitor receptor kinase 1-like (LOC107762357)
72h_up	TRINITY_DN437_c0_g3_i1	XM_009775870.1	PREDICTED: Nicotiana sylvestris probable mitochondrial chaperone BCS1-B (LOC104224261)
72h_up	TRINITY_DN437_c0_g4_i1	XM_009775870.1	PREDICTED: Nicotiana sylvestris probable mitochondrial chaperone BCS1-B (LOC104224261)
72h_up	TRINITY_DN439_c1_g1_i4	XM_009772568.1	PREDICTED: Nicotiana sylvestris diacylglycerol kinase 7-like (LOC104221495)
72h_up	TRINITY_DN44970_c0_g1_i4	XM_016627063.1	PREDICTED: Nicotiana tabacum patatin-like protein 3 (LOC107803363)
72h_up	TRINITY_DN4551_c0_g1_i1	XM_016645692.1	PREDICTED: Nicotiana tabacum metacaspase-1-like (LOC107819571)
72h_up	TRINITY_DN4583_c0_g1_i3	XM_019377405.1	PREDICTED: Nicotiana attenuata receptor-like protein kinase HAIKU2 (LOC109213587)
72h_up	TRINITY_DN4666_c0_g1_i1	XM_016610578.1	PREDICTED: Nicotiana tabacum cucumber peeling cupredoxin-like (LOC107788849)
72h_up	TRINITY_DN4666_c0_g2_i1	XM_016637337.1	PREDICTED: Nicotiana tabacum cucumber peeling cupredoxin-like (LOC107812278)
72h_up	TRINITY_DN4795_c0_g1_i1	XM_016624328.1	PREDICTED: Nicotiana tabacum probably inactive leucine-rich repeat receptor-like protein kinase At5g48380 (LOC107801060)
72h_up	TRINITY_DN480_c0_g1_i11	XM_016649979.1	PREDICTED: Nicotiana tabacum probably inactive leucine-rich repeat receptor-like protein kinase At5g48380 (LOC107823351)
72h_up	TRINITY_DN480_c0_g1_i3	XM_016649979.1	PREDICTED: Nicotiana tabacum probably inactive leucine-rich repeat receptor-like protein kinase At5g48380 (LOC107823351)
72h_up	TRINITY_DN4825_c0_g1_i1	XM_019379317.1	PREDICTED: Nicotiana attenuata protein SENESCENCE-ASSOCIATED GENE 21
72h_up	TRINITY_DN4825_c0_g2_i3	XM_019379317.1	PREDICTED: Nicotiana attenuata protein SENESCENCE-ASSOCIATED GENE 21
72h_up	TRINITY_DN4825_c0_g2_i4	XM_019379317.1	PREDICTED: Nicotiana attenuata protein SENESCENCE-ASSOCIATED GENE 21
72h_up	TRINITY_DN4832_c0_g1_i2	XM_019394111.1	PREDICTED: Nicotiana attenuata WRKY transcription factor 42-like (LOC109228871)
72h_up	TRINITY_DN4832_c1_g2_i1	XM_016581187.1	PREDICTED: Nicotiana tabacum probable WRKY transcription factor 31 (LOC107762795)
72h_up	TRINITY_DN4863_c0_g1_i2	XM_009805825.1	PREDICTED: Nicotiana sylvestris glutaredoxin-C9-like (LOC104249401)
72h_up	TRINITY_DN489_c1_g2_i1	XM_016638021.1	PREDICTED: Nicotiana tabacum protein SAR DEFICIENT 1-like (LOC107812848)
72h_up	TRINITY_DN4937_c0_g1_i2	XM_019387700.1	PREDICTED: Nicotiana attenuata aquaporin-1-like (LOC109223401)
72h_up	TRINITY_DN4985_c0_g1_i1	XM_016657656.1	PREDICTED: Nicotiana tabacum cysteine-rich receptor-like protein kinase 2 (LOC107830178)
72h_up	TRINITY_DN4985_c0_g1_i3	XM_016651244.1	PREDICTED: Nicotiana tabacum cysteine-rich receptor-like protein kinase 2 (LOC107823620)
72h_up	TRINITY_DN501_c0_g1_i2	XM_019400173.1	PREDICTED: Nicotiana attenuata cucumber peeling cupredoxin-like (LOC109234266)
72h_up	TRINITY_DN5050_c0_g1_i1	XM_019379692.1	PREDICTED: Nicotiana attenuata uncharacterized LOC109215587 (LOC109215587)
72h_up	TRINITY_DN5088_c0_g1_i15	XM_016577602.1	PREDICTED: Nicotiana tabacum receptor-like serine/threonine-protein kinase SD1-8 (LOC107759626)
72h_up	TRINITY_DN5100_c0_g1_i4	XM_016616073.1	PREDICTED: Nicotiana tabacum UDP-galactose/UDP-glucose transporter 3-like (LOC107793682)
72h_up	TRINITY_DN5319_c0_g1_i3	XM_009771848.1	PREDICTED: Nicotiana sylvestris uncharacterized LOC104220881 (LOC104220881)
72h_up	TRINITY_DN53232_c0_g1_i1	XM_019369954.1	PREDICTED: Nicotiana attenuata protein NRT1/ PTR FAMILY 5.2-like (LOC109207071)
72h_up	TRINITY_DN5326_c0_g1_i12	XM_016610773.1	PREDICTED: Nicotiana tabacum uncharacterized LOC107789013 (LOC107789013)
72h_up	TRINITY_DN5331_c0_g1_i1	XM_019404536.1	PREDICTED: Nicotiana attenuata uncharacterized LOC109238104 (LOC109238104)
72h_up	TRINITY_DN5331_c0_g1_i3	XM_016597399.1	PREDICTED: Nicotiana tabacum uncharacterized LOC107777390 (LOC107777390)
72h_up	TRINITY_DN53_c0_g1_i2	LC015761.1	Nicotiana benthamiana NbPDR2a mRNA for PDR-type ACB transporter
72h_up	TRINITY_DN5434_c0_g1_i1	XM_009623582.3	PREDICTED: Nicotiana tomentosiformis calmodulin-binding protein 60 D-like (LOC104113423)
72h_up	TRINITY_DN5434_c0_g1_i5	XM_016630364.1	PREDICTED: Nicotiana tabacum calmodulin-binding protein 60 D-like (LOC107806239)
72h_up	TRINITY_DN556_c0_g1_i3	D83696.1	Nicotiana sylvestris gene for RNA-binding protein RZ-1 and a polypeptide
72h_up	TRINITY_DN566_c3_g1_i1	LC015761.1	Nicotiana benthamiana NbPDR2a mRNA for PDR-type ACB transporter
72h_up	TRINITY_DN566_c3_g1_i2	XM_016622655.1	PREDICTED: Nicotiana tabacum pleiotropic drug resistance protein 1 (LOC107799534)
72h_up	TRINITY_DN5738_c0_g1_i1	XM_019399795.1	PREDICTED: Nicotiana attenuata pathogenesis-related protein 1B (LOC109233952)
72h_up	TRINITY_DN57440_c0_g2_i1	XM_016600837.1	PREDICTED: Nicotiana tabacum BURP domain-containing protein 5-like (LOC107780309)
72h_up	TRINITY_DN57440_c0_g4_i1	XM_019403425.1	PREDICTED: Nicotiana attenuata BURP domain-containing protein 5-like (LOC109237167)
72h_up	TRINITY_DN5749_c0_g1_i1	AJ810538.1	Nicotiana tabacum partial tpoxN1 gene for peroxidase N1
72h_up	TRINITY_DN5749_c0_g1_i2	XM_009784638.1	PREDICTED: Nicotiana sylvestris peroxidase N1 (LOC104231620)
72h_up	TRINITY_DN5749_c0_g1_i3	XM_009784638.1	PREDICTED: Nicotiana sylvestris peroxidase N1 (LOC104231620)
72h_up	TRINITY_DN5749_c0_g2_i1	XM_016592490.1	PREDICTED: Nicotiana tabacum peroxidase N1 (LOC107773042)
72h_up	TRINITY_DN5781_c0_g1_i5	XM_019383612.1	PREDICTED: Nicotiana attenuata uncharacterized LOC109219177 (LOC109219177)
72h_up	TRINITY_DN5885_c0_g1_i1	XM_009802137.1	PREDICTED: Nicotiana sylvestris subtilisin-like protease (LOC104246328)
72h_up	TRINITY_DN6251_c0_g1_i1	XM_016641810.1	PREDICTED: Nicotiana tabacum G-type lectin S-receptor-like serine/threonine-protein kinase RLK1 (LOC107816124)
72h_up	TRINITY_DN63303_c0_g1_i1	XM_019387562.1	PREDICTED: Nicotiana attenuata fatty acyl-CoA reductase 2 (LOC109223302)
72h_up	TRINITY_DN6443_c0_g1_i4	XR_001646746.1	PREDICTED: Nicotiana tabacum protein YLS9-like (LOC107780117)
72h_up	TRINITY_DN6519_c0_g1_i2	XM_009765980.1	PREDICTED: Nicotiana sylvestris probable WRKY transcription factor 29 (LOC104216018)
72h_up	TRINITY_DN652_c0_g1_i3	XM_009794995.1	PREDICTED: Nicotiana sylvestris protein TIFY 10A-like (LOC104240210)
72h_up	TRINITY_DN6534_c0_g1_i2	XM_016601028.1	PREDICTED: Nicotiana tabacum probable calcium-binding protein CML45 (LOC107780478)
72h_up	TRINITY_DN6663_c0_g1_i1	XM_019392611.1	PREDICTED: Nicotiana attenuata ethylene-responsive transcription factor ERF114-like (LOC109227443)
72h_up	TRINITY_DN6663_c0_g1_i6	XM_016604679.1	PREDICTED: Nicotiana tabacum ethylene-responsive transcription factor ERF113-like (LOC107783671)
72h_up	TRINITY_DN6669_c0_g2_i1	XM_019384016.1	PREDICTED: Nicotiana attenuata protein NUCLEAR FUSION DEFECTIVE 4-like (LOC109219555)
72h_up	TRINITY_DN674_c0_g3_i2	XM_019382827.1	PREDICTED: Nicotiana attenuata copper transporter 5 (LOC109218457)
72h_up	TRINITY_DN6812_c0_g1_i2	XM_009802761.1	PREDICTED: Nicotiana sylvestris mitogen-activated protein kinase kinase kinase YODA-like (LOC104246867)
72h_up	TRINITY_DN6836_c0_g1_i1	XM_016576824.1	PREDICTED: Nicotiana tabacum LRR receptor-like serine/threonine-protein kinase GSO1 (LOC107758974)
72h_up	TRINITY_DN6836_c0_g3_i1	XM_019397531.1	PREDICTED: Nicotiana attenuata LRR receptor-like serine/threonine-protein kinase FLS2 (LOC109231933)
72h_up	TRINITY_DN6836_c0_g4_i1	XM_018778965.1	PREDICTED: Nicotiana tomentosiformis receptor-like protein EIX2 (LOC104119991)
72h_up	TRINITY_DN693_c0_g1_i2	XM_016653822.1	PREDICTED: Nicotiana tabacum endochitinase B (LOC107826794)
72h_up	TRINITY_DN6974_c1_g2_i2	MF346698.1	Nicotiana benthamiana elicitor-inducible leucine-rich repeats receptor-like protein mRNA
72h_up	TRINITY_DN6991_c1_g1_i9	XM_016593033.1	PREDICTED: Nicotiana tabacum LEAF RUST 10 DISEASE-RESISTANCE LOCUS RECEPTOR-LIKE PROTEIN KINASE-like 1.1 (LOC107773630)
72h_up	TRINITY_DN7020_c0_g1_i1	XM_016649979.1	PREDICTED: Nicotiana tabacum probably inactive leucine-rich repeat receptor-like protein kinase At5g48380 (LOC107823351)
72h_up	TRINITY_DN7065_c0_g1_i2	XM_016611464.1	PREDICTED: Nicotiana tabacum annexin D5-like (LOC107789616)
72h_up	TRINITY_DN7065_c5_g1_i1	XM_016603861.1	PREDICTED: Nicotiana tabacum annexin D5-like (LOC107782914)
72h_up	TRINITY_DN7130_c1_g2_i1	XM_019390639.1	PREDICTED: Nicotiana attenuata calreticulin-3-like (LOC109225850)
72h_up	TRINITY_DN7130_c1_g3_i1	XM_016600279.1	PREDICTED: Nicotiana tabacum calreticulin-3-like (LOC107779794)
72h_up	TRINITY_DN7245_c0_g2_i2	XM_016589523.1	PREDICTED: Nicotiana tabacum protein PLANT CADMIUM RESISTANCE 8-like (LOC107770242)
72h_up	TRINITY_DN7247_c1_g1_i1	XM_009618549.3	PREDICTED: Nicotiana tomentosiformis zingipain-1-like (LOC104109293)
72h_up	TRINITY_DN724_c0_g1_i4	XM_009788012.1	PREDICTED: Nicotiana sylvestris abscisic-aldehyde oxidase-like (LOC104234447)
72h_up	TRINITY_DN734_c0_g2_i2	NM_001325846.1	Nicotiana tabacum inorganic phosphate transporter 1-4-like (LOC107809942)
72h_up	TRINITY_DN734_c0_g3_i1	XM_009766934.1	PREDICTED: Nicotiana sylvestris inorganic phosphate transporter 1-4-like (LOC104216802)
72h_up	TRINITY_DN734_c0_g3_i2	XM_009766934.1	PREDICTED: Nicotiana sylvestris inorganic phosphate transporter 1-4-like (LOC104216802)
72h_up	TRINITY_DN7361_c0_g1_i1	XM_009759321.1	PREDICTED: Nicotiana sylvestris C2 and GRAM domain-containing protein At1g03370-like (LOC104210422)
72h_up	TRINITY_DN7361_c0_g1_i3	XM_016632692.1	PREDICTED: Nicotiana tabacum BAG-associated GRAM protein 1-like (LOC107808200)
72h_up	TRINITY_DN7368_c0_g1_i7	XM_009762641.1	PREDICTED: Nicotiana sylvestris LRR receptor-like serine/threonine-protein kinase FLS2 (LOC104213195)
72h_up	TRINITY_DN7393_c0_g2_i2	XM_009765931.1	PREDICTED: Nicotiana sylvestris lysM domain-containing GPI-anchored protein 2 (LOC104215979)
72h_up	TRINITY_DN7393_c0_g2_i3	XM_019397137.1	PREDICTED: Nicotiana attenuata lysM domain-containing GPI-anchored protein 2 (LOC109231475)
72h_up	TRINITY_DN7406_c0_g1_i1	XM_016586902.1	PREDICTED: Nicotiana tabacum serine/threonine-protein kinase At5g01020-like (LOC107767808)
72h_up	TRINITY_DN755_c0_g1_i4	MF346698.1	Nicotiana benthamiana elicitor-inducible leucine-rich repeats receptor-like protein mRNA
72h_up	TRINITY_DN7575_c0_g1_i1	XM_019403812.1	PREDICTED: Nicotiana attenuata kunitz trypsin inhibitor 2-like (LOC109237496)
72h_up	TRINITY_DN7577_c0_g1_i18	XM_019409266.1	PREDICTED: Nicotiana attenuata MLO-like protein 3 (LOC109242402)
72h_up	TRINITY_DN7612_c0_g1_i3	XM_019391388.1	PREDICTED: Nicotiana attenuata protein TIFY 10A (LOC109226585)
72h_up	TRINITY_DN7612_c0_g1_i5	XM_019391388.1	PREDICTED: Nicotiana attenuata protein TIFY 10A (LOC109226585)
72h_up	TRINITY_DN7612_c0_g2_i1	AB433896.1	Nicotiana tabacum NtJAZ1 mRNA for jasmonate ZIM-domain protein 1
72h_up	TRINITY_DN7656_c0_g1_i1	XR_002070645.1	PREDICTED: Nicotiana attenuata uncharacterized LOC109243976 (LOC109243976)
72h_up	TRINITY_DN7802_c0_g1_i1	XM_009605528.3	PREDICTED: Nicotiana tomentosiformis AAA-ATPase At3g50940-like (LOC104098718)
72h_up	TRINITY_DN7802_c0_g2_i1	XM_009605528.3	PREDICTED: Nicotiana tomentosiformis AAA-ATPase At3g50940-like (LOC104098718)
72h_up	TRINITY_DN786_c0_g1_i1	XM_019375653.1	PREDICTED: Nicotiana attenuata RPM1-interacting protein 4-like (LOC109212039)
72h_up	TRINITY_DN7875_c0_g1_i2	XM_009796401.1	PREDICTED: Nicotiana sylvestris pto-interacting protein 1-like (LOC104241458)
72h_up	TRINITY_DN7970_c0_g2_i1	X15223.1	Tobacco E2 gene for a thaumatin-like protein
72h_up	TRINITY_DN7970_c0_g3_i1	X15223.1	Tobacco E2 gene for a thaumatin-like protein
72h_up	TRINITY_DN8017_c0_g1_i2	XM_016660011.1	PREDICTED: Nicotiana tabacum transcription factor JUNGBRUNNEN 1-like (LOC107832198)
72h_up	TRINITY_DN8333_c2_g1_i1	XR_001968235.2	PREDICTED: Nicotiana tomentosiformis uncharacterized LOC108944241 (LOC108944241)
72h_up	TRINITY_DN8341_c0_g1_i5	XM_009599593.3	PREDICTED: Nicotiana tomentosiformis cold-responsive protein kinase 1-like (LOC104093777)
72h_up	TRINITY_DN8374_c0_g1_i1	XM_019406043.1	PREDICTED: Nicotiana attenuata squalene epoxidase 3-like (LOC109239474)
72h_up	TRINITY_DN8374_c0_g1_i5	XM_019406043.1	PREDICTED: Nicotiana attenuata squalene epoxidase 3-like (LOC109239474)
72h_up	TRINITY_DN8395_c0_g1_i1	XM_016576824.1	PREDICTED: Nicotiana tabacum LRR receptor-like serine/threonine-protein kinase GSO1 (LOC107758974)
72h_up	TRINITY_DN8395_c0_g3_i1	XM_009788215.1	PREDICTED: Nicotiana sylvestris probable LRR receptor-like serine/threonine-protein kinase At4g36180 (LOC104234615)
72h_up	TRINITY_DN8395_c0_g3_i2	XM_009788215.1	PREDICTED: Nicotiana sylvestris probable LRR receptor-like serine/threonine-protein kinase At4g36180 (LOC104234615)
72h_up	TRINITY_DN8615_c0_g1_i2	XM_009781550.1	PREDICTED: Nicotiana sylvestris annexin D5-like (LOC104228987)
72h_up	TRINITY_DN8615_c0_g1_i4	XM_016611464.1	PREDICTED: Nicotiana tabacum annexin D5-like (LOC107789616)
72h_up	TRINITY_DN8649_c0_g1_i1	XM_009771328.1	PREDICTED: Nicotiana sylvestris G-type lectin S-receptor-like serine/threonine-protein kinase RLK1 (LOC104220452)
72h_up	TRINITY_DN8655_c0_g1_i1	XM_019378242.1	PREDICTED: Nicotiana attenuata peroxidase 52-like (LOC109214329)
72h_up	TRINITY_DN8762_c0_g1_i1	XM_009795541.1	PREDICTED: Nicotiana sylvestris zingipain-2-like (LOC104240670)
72h_up	TRINITY_DN8822_c0_g1_i2	XM_019391897.1	PREDICTED: Nicotiana attenuata leucine-rich repeat receptor-like serine/threonine/tyrosine-protein kinase SOBIR1 (LOC109226950)
72h_up	TRINITY_DN8822_c0_g3_i1	XM_016586187.1	PREDICTED: Nicotiana tabacum leucine-rich repeat receptor-like serine/threonine/tyrosine-protein kinase SOBIR1 (LOC107767265)
72h_up	TRINITY_DN89008_c0_g1_i1	XM_019383652.1	PREDICTED: Nicotiana attenuata protein SRC2 (LOC109219210)
72h_up	TRINITY_DN89103_c0_g1_i1	M29868.1	Tobacco pathogenesis-related protein Q (PR-Q) mRNA
72h_up	TRINITY_DN894_c0_g2_i4	XM_009764723.1	PREDICTED: Nicotiana sylvestris syntaxin-121 (LOC104214986)
72h_up	TRINITY_DN894_c0_g2_i6	XM_019369946.1	PREDICTED: Nicotiana attenuata syntaxin-121-like (LOC109207063)
72h_up	TRINITY_DN8951_c0_g1_i1	XM_016623729.1	PREDICTED: Nicotiana tabacum protein LYK5-like (LOC107800538)
72h_up	TRINITY_DN8951_c0_g2_i1	XM_019398061.1	PREDICTED: Nicotiana attenuata serine/threonine receptor-like kinase NFP (LOC109232330)
72h_up	TRINITY_DN8951_c0_g2_i3	XM_009764692.1	PREDICTED: Nicotiana sylvestris lysM domain receptor-like kinase 4 (LOC104214957)
72h_up	TRINITY_DN8990_c0_g1_i2	XM_009784119.1	PREDICTED: Nicotiana sylvestris E3 ubiquitin-protein ligase RGLG2 (LOC104231171)
72h_up	TRINITY_DN8997_c1_g1_i1	XM_009803810.1	PREDICTED: Nicotiana sylvestris poly(ADP-ribose) glycohydrolase 1-like (LOC104247725)
72h_up	TRINITY_DN9083_c0_g1_i1	XM_009800065.1	PREDICTED: Nicotiana sylvestris L-type lectin-domain containing receptor kinase S.1 (LOC104244608)
72h_up	TRINITY_DN91015_c0_g1_i1	XM_009794294.1	PREDICTED: Nicotiana sylvestris probable inactive receptor-like protein kinase At1g65250 (LOC104239616)
72h_up	TRINITY_DN9102_c0_g1_i2	XM_016579396.1	PREDICTED: Nicotiana tabacum peroxidase 47-like (LOC107761204)
72h_up	TRINITY_DN9114_c1_g1_i1	XM_009767417.1	PREDICTED: Nicotiana sylvestris G-type lectin S-receptor-like serine/threonine-protein kinase RLK1 (LOC104217227)
72h_up	TRINITY_DN9145_c0_g1_i1	XM_019382542.1	PREDICTED: Nicotiana attenuata basic form of pathogenesis-related protein 1-like (LOC109218194)
72h_up	TRINITY_DN9145_c0_g3_i1	XM_019382542.1	PREDICTED: Nicotiana attenuata basic form of pathogenesis-related protein 1-like (LOC109218194)
72h_up	TRINITY_DN93113_c0_g1_i1	XM_009760008.1	PREDICTED: Nicotiana sylvestris basic endochitinase-like (LOC104211016)
72h_up	TRINITY_DN9440_c1_g1_i1	XM_016630515.1	PREDICTED: Nicotiana tabacum probably inactive leucine-rich repeat receptor-like protein kinase At5g48380 (LOC107806369)
72h_up	TRINITY_DN9526_c0_g1_i1	XM_019371954.1	PREDICTED: Nicotiana attenuata UDP-glycosyltransferase 74F2-like (LOC109208802)
72h_up	TRINITY_DN9548_c2_g1_i1	XM_009760008.1	PREDICTED: Nicotiana sylvestris basic endochitinase-like (LOC104211016)
72h_up	TRINITY_DN954_c0_g1_i2	XM_009597063.3	PREDICTED: Nicotiana tomentosiformis SNAP25 homologous protein SNAP33 (LOC104091673)
72h_up	TRINITY_DN954_c0_g2_i1	XM_019392674.1	PREDICTED: Nicotiana attenuata SNAP25 homologous protein SNAP33-like (LOC109227489)
72h_up	TRINITY_DN959_c0_g1_i1	XM_009777375.1	PREDICTED: Nicotiana sylvestris uncharacterized LOC104225551 (LOC104225551)
72h_up	TRINITY_DN971_c0_g2_i1	XM_009590530.3	PREDICTED: Nicotiana tomentosiformis wall-associated receptor kinase 2-like (LOC104086295)
72h_up	TRINITY_DN971_c0_g2_i2	XM_016578929.1	PREDICTED: Nicotiana tabacum wall-associated receptor kinase 2-like (LOC107760828)
72h_up	TRINITY_DN971_c0_g2_i3	XM_009590530.3	PREDICTED: Nicotiana tomentosiformis wall-associated receptor kinase 2-like (LOC104086295)
72h_up	TRINITY_DN971_c0_g2_i4	XM_016578929.1	PREDICTED: Nicotiana tabacum wall-associated receptor kinase 2-like (LOC107760828)
72h_up	TRINITY_DN971_c0_g2_i5	XM_009590530.3	PREDICTED: Nicotiana tomentosiformis wall-associated receptor kinase 2-like (LOC104086295)
72h_up	TRINITY_DN97927_c0_g1_i1	XM_009771405.1	PREDICTED: Nicotiana sylvestris fatty acyl-CoA reductase 2 (LOC104220521)
72h_up	TRINITY_DN97996_c0_g1_i1	XM_016612185.1	PREDICTED: Nicotiana tabacum non-specific lipid-transfer protein 1-like (LOC107790279)
72h_up	TRINITY_DN97_c0_g1_i5	XM_019398616.1	PREDICTED: Nicotiana attenuata elongation factor 2 (LOC109232923)
72h_up	TRINITY_DN98141_c0_g1_i1	XM_009779471.1	PREDICTED: Nicotiana sylvestris endochitinase PR4-like (LOC104227256)
72h_up	TRINITY_DN98876_c0_g1_i1	XM_009608650.3	PREDICTED: Nicotiana tomentosiformis ethylene-responsive transcription factor 2 (LOC104101208)
72h_up	TRINITY_DN99256_c0_g1_i1	XM_009786157.1	PREDICTED: Nicotiana sylvestris lectin-domain containing receptor kinase VI.3-like (LOC104232872)
72h_up	TRINITY_DN99285_c0_g1_i1	XM_016697422.1	PREDICTED: Capsicum annuum uncharacterized LOC107852364 (LOC107852364)
72h_up	TRINITY_DN11377_c0_g1_i1	XM_009791856.1	PREDICTED: Nicotiana sylvestris uncharacterized LOC104237669 (LOC104237669)
72h_up	TRINITY_DN1194_c0_g1_i7	XM_019372971.1	PREDICTED: Nicotiana attenuata probable WRKY transcription factor 70 (LOC109209659)
72h_up	TRINITY_DN1296_c0_g1_i5	KF437524.1	Nicotiana benthamiana putative membrane bound NAC transcription factor 1 mRNA
72h_up	TRINITY_DN13230_c0_g2_i2	XM_019374702.1	PREDICTED: Nicotiana attenuata BRASSINOSTEROID INSENSITIVE 1-associated receptor kinase 1-like (LOC109211200)
72h_up	TRINITY_DN3021_c0_g1_i3	XM_016623062.1	PREDICTED: Nicotiana tabacum protein NLP7-like (LOC107799923)
72h_up	TRINITY_DN4121_c0_g1_i3	XM_016612624.1	PREDICTED: Nicotiana tabacum protein PMR5-like (LOC107790670)
72h_up	TRINITY_DN424_c0_g1_i3	XM_019396607.1	PREDICTED: Nicotiana attenuata protein NRT1/ PTR FAMILY 6.3-like (LOC109231065)
72h_up	TRINITY_DN4723_c0_g1_i1	XM_009802651.1	PREDICTED: Nicotiana sylvestris putative calcium-transporting ATPase 11
72h_up	TRINITY_DN6750_c0_g1_i4	XM_016648483.1	PREDICTED: Nicotiana tabacum probable receptor-like protein kinase At5g47070 (LOC107821988)
72h_up	TRINITY_DN872_c0_g2_i2	XM_019393715.1	PREDICTED: Nicotiana attenuata regulatory protein NPR3-like (LOC109228578)
72h_up	TRINITY_DN8787_c0_g1_i3	XM_019372292.1	PREDICTED: Nicotiana attenuata homeobox-leucine zipper protein HAT5-like (LOC109209112)
72h_down	TRINITY_DN103_c0_g3_i2	XM_019403239.1	PREDICTED: Nicotiana attenuata temperature-induced lipocalin-1-like (LOC109236997)
72h_down	TRINITY_DN10970_c0_g3_i2	XM_009803768.1	PREDICTED: Nicotiana sylvestris probable plastid-lipid-associated protein 6
72h_down	TRINITY_DN11580_c0_g1_i1	XM_019368844.1	PREDICTED: Nicotiana attenuata protein DMR6-LIKE OXYGENASE 2-like (LOC109206076)
72h_down	TRINITY_DN11950_c1_g1_i1	XM_016602300.1	PREDICTED: Nicotiana tabacum uncharacterized protein sll1770-like (LOC107781573)
72h_down	TRINITY_DN1260_c1_g1_i4	XM_019390054.1	PREDICTED: Nicotiana attenuata histidine-containing phosphotransfer protein 1-like (LOC109225404)
72h_down	TRINITY_DN13779_c1_g2_i1	XM_016598376.1	PREDICTED: Nicotiana tabacum UDP-glycosyltransferase 74G1-like (LOC107778173)
72h_down	TRINITY_DN22711_c0_g1_i3	KX768737.1	Nicotiana attenuata putative indole-3-pyruvate monooxygenase YUCCA-like 2 gene
72h_down	TRINITY_DN4703_c0_g1_i3	XM_019389539.1	PREDICTED: Nicotiana attenuata BRI1 kinase inhibitor 1-like (LOC109224961)
72h_down	TRINITY_DN6204_c0_g1_i1	XM_016578014.1	PREDICTED: Nicotiana tabacum crocetin glucosyltransferase
72h_down	TRINITY_DN8655_c0_g3_i2	AF149251.1	Nicotiana tabacum secretory peroxidase (PER) mRNA
72h_down	TRINITY_DN9302_c0_g2_i2	XM_019379126.1	PREDICTED: Nicotiana attenuata putative GATA transcription factor 22 (LOC109215108)
72h_down	TRINITY_DN13779_c1_g1_i5	KX752206.1	Nicotiana attenuata UDP-glycosyltransferase g43590 (NaUGT_g43590) gene
72h_down	TRINITY_DN3157_c3_g1_i4	XM_009793862.1	PREDICTED: Nicotiana sylvestris MADS-box protein SOC1-like (LOC104239268)
72h_down	TRINITY_DN3826_c0_g2_i1	XM_009794917.1	PREDICTED: Nicotiana sylvestris scarecrow-like protein 3 (LOC104240136)
120h_up	TRINITY_DN10053_c0_g2_i1	XM_016636583.1	PREDICTED: Nicotiana tabacum calcium-dependent protein kinase 29-like (LOC107811614)
120h_up	TRINITY_DN10206_c0_g2_i1	X60281.1	N.tabacum mRNA for PR-4a protein
120h_up	TRINITY_DN10206_c1_g1_i1	XM_016625792.1	PREDICTED: Nicotiana tabacum pathogenesis-related protein PR-4A (LOC107802320)
120h_up	TRINITY_DN10242_c0_g1_i1	XM_009625781.3	PREDICTED: Nicotiana tomentosiformis calcium-binding protein PBP1-like (LOC104115200)
120h_up	TRINITY_DN10242_c0_g1_i2	XM_016607619.1	PREDICTED: Nicotiana tabacum calcium-binding protein PBP1-like (LOC107786167)
120h_up	TRINITY_DN10242_c0_g2_i2	XM_016614171.1	PREDICTED: Nicotiana tabacum calcium-binding protein PBP1-like (LOC107791999)
120h_up	TRINITY_DN10251_c0_g1_i1	XM_016644323.1	PREDICTED: Nicotiana tabacum LRR receptor-like serine/threonine-protein kinase GSO1 (LOC107818331)
120h_up	TRINITY_DN10251_c0_g1_i2	MG010653.1	Nicotiana benthamiana membrane-localized LRR receptor-like protein (RXEGL1) mRNA
120h_up	TRINITY_DN1026_c0_g1_i1	XM_016610131.1	PREDICTED: Nicotiana tabacum lignin-forming anionic peroxidase-like (LOC107788452)
120h_up	TRINITY_DN1026_c0_g1_i2	XM_019408452.1	PREDICTED: Nicotiana attenuata lignin-forming anionic peroxidase (LOC109241688)
120h_up	TRINITY_DN1026_c0_g1_i3	D11396.1	Nicotiana tabacum gene for peroxidase
120h_up	TRINITY_DN1026_c0_g2_i1	XM_019408452.1	PREDICTED: Nicotiana attenuata lignin-forming anionic peroxidase (LOC109241688)
120h_up	TRINITY_DN1026_c0_g2_i2	XM_019408452.1	PREDICTED: Nicotiana attenuata lignin-forming anionic peroxidase (LOC109241688)
120h_up	TRINITY_DN10289_c2_g1_i2	XM_019379334.1	PREDICTED: Nicotiana attenuata calnexin homolog 1-like (LOC109215300)
120h_up	TRINITY_DN10290_c1_g2_i1	XM_016598490.1	PREDICTED: Nicotiana tabacum vesicle-associated membrane protein 721-like (LOC107778266)
120h_up	TRINITY_DN103122_c0_g1_i1	XM_016594261.1	PREDICTED: Nicotiana tabacum zingipain-2-like (LOC107774651)
120h_up	TRINITY_DN103293_c0_g1_i1	XM_019406724.1	PREDICTED: Nicotiana attenuata peroxidase P7-like (LOC109240101)
120h_up	TRINITY_DN103346_c0_g1_i1	XM_009788750.1	PREDICTED: Nicotiana sylvestris cannabidiolic acid synthase-like 1 (LOC104235073)
120h_up	TRINITY_DN103415_c0_g1_i1	XM_009777473.1	PREDICTED: Nicotiana sylvestris glucan endo-1
120h_up	TRINITY_DN103798_c0_g1_i1	XM_009615429.3	PREDICTED: Nicotiana tomentosiformis probable glutathione S-transferase (LOC104106797)
120h_up	TRINITY_DN103931_c0_g1_i1	XM_019399073.1	PREDICTED: Nicotiana attenuata allene oxide synthase 3-like (LOC109233265)
120h_up	TRINITY_DN103_c0_g2_i1	NM_001325581.1	Nicotiana tabacum cytochrome P450 94A2-like (LOC107794387)
120h_up	TRINITY_DN10443_c0_g1_i3	XM_016583798.1	PREDICTED: Nicotiana tabacum putative serine/threonine-protein kinase (LOC107765180)
120h_up	TRINITY_DN10501_c0_g1_i6	XM_019402439.1	PREDICTED: Nicotiana attenuata 17.3 kDa class II heat shock protein-like (LOC109236242)
120h_up	TRINITY_DN10511_c0_g1_i1	XM_019399334.1	PREDICTED: Nicotiana attenuata pyruvate decarboxylase 1-like (LOC109233457)
120h_up	TRINITY_DN1053_c0_g1_i8	XM_019377066.1	PREDICTED: Nicotiana attenuata BRASSINOSTEROID INSENSITIVE 1-associated receptor kinase 1-like (LOC109213286)
120h_up	TRINITY_DN105821_c0_g1_i1	XM_019375059.1	PREDICTED: Nicotiana attenuata LEAF RUST 10 DISEASE-RESISTANCE LOCUS RECEPTOR-LIKE PROTEIN KINASE-like 2.4 (LOC109211521)
120h_up	TRINITY_DN106541_c0_g1_i1	XM_009763758.1	PREDICTED: Nicotiana sylvestris cysteine proteinase inhibitor B-like (LOC104214127)
120h_up	TRINITY_DN10654_c0_g2_i1	XM_016619916.1	PREDICTED: Nicotiana tabacum dnaJ protein ERDJ3B-like (LOC107797062)
120h_up	TRINITY_DN10696_c0_g1_i1	D76437.1	Nicotiana sylvestris gene for neutral PR-5
120h_up	TRINITY_DN10696_c0_g2_i1	XM_016609426.1	PREDICTED: Nicotiana tabacum osmotin (LOC107787819)
120h_up	TRINITY_DN10696_c0_g3_i1	NM_001325444.1	Nicotiana tabacum osmotin-like protein (LOC107787812)
120h_up	TRINITY_DN10696_c0_g4_i1	XM_009784096.1	PREDICTED: Nicotiana sylvestris osmotin (LOC104231144)
120h_up	TRINITY_DN10706_c0_g4_i1	XM_009782235.1	PREDICTED: Nicotiana sylvestris probable calcium-binding protein CML44 (LOC104229581)
120h_up	TRINITY_DN10783_c0_g1_i3	XM_019385441.1	PREDICTED: Nicotiana attenuata LRR receptor-like serine/threonine-protein kinase HSL2 (LOC109220974)
120h_up	TRINITY_DN1090_c0_g1_i1	XM_009795796.1	PREDICTED: Nicotiana sylvestris uncharacterized LOC104240896 (LOC104240896)
120h_up	TRINITY_DN1090_c0_g1_i3	XM_016655772.1	PREDICTED: Nicotiana tabacum uncharacterized LOC107828462 (LOC107828462)
120h_up	TRINITY_DN10914_c0_g2_i1	XM_019373720.1	PREDICTED: Nicotiana attenuata transcription factor MYB24-like (LOC109210320)
120h_up	TRINITY_DN10974_c0_g1_i2	KT225309.1	Nicotiana benthamiana clade VII lectin receptor kinase (LecRK) gene
120h_up	TRINITY_DN11017_c0_g2_i1	XM_009784246.1	PREDICTED: Nicotiana sylvestris serine/threonine-protein kinase OXI1-like (LOC104231279)
120h_up	TRINITY_DN11160_c1_g2_i2	XM_016598212.1	PREDICTED: Nicotiana tabacum putative methylesterase 11
120h_up	TRINITY_DN11185_c1_g1_i1	XM_009777473.1	PREDICTED: Nicotiana sylvestris glucan endo-1
120h_up	TRINITY_DN11187_c0_g1_i1	XM_019399160.1	PREDICTED: Nicotiana attenuata probable WRKY transcription factor 70 (LOC109233321)
120h_up	TRINITY_DN11187_c0_g2_i1	XM_016603703.1	PREDICTED: Nicotiana tabacum probable WRKY transcription factor 70 (LOC107782765)
120h_up	TRINITY_DN11355_c0_g1_i1	XM_019386260.1	PREDICTED: Nicotiana attenuata glycerol kinase (LOC109221820)
120h_up	TRINITY_DN11355_c0_g1_i2	XM_009760390.1	PREDICTED: Nicotiana sylvestris glycerol kinase (LOC104211349)
120h_up	TRINITY_DN11527_c1_g1_i1	XM_009628414.3	PREDICTED: Nicotiana tomentosiformis receptor-like protein Cf-9 (LOC104117369)
120h_up	TRINITY_DN11623_c0_g1_i2	XM_019403716.1	PREDICTED: Nicotiana attenuata ubiquitin receptor RAD23d-like (LOC109237411)
120h_up	TRINITY_DN11750_c0_g1_i1	XM_019373130.1	PREDICTED: Nicotiana attenuata TMV resistance protein N-like (LOC109209793)
120h_up	TRINITY_DN11751_c0_g1_i1	XM_019379333.1	PREDICTED: Nicotiana attenuata calnexin homolog 1-like (LOC109215299)
120h_up	TRINITY_DN1176_c0_g1_i1	XM_009790099.1	PREDICTED: Nicotiana sylvestris uncharacterized LOC104236218 (LOC104236218)
120h_up	TRINITY_DN1194_c0_g1_i2	XM_019372971.1	PREDICTED: Nicotiana attenuata probable WRKY transcription factor 70 (LOC109209659)
120h_up	TRINITY_DN1194_c0_g1_i5	XM_019372971.1	PREDICTED: Nicotiana attenuata probable WRKY transcription factor 70 (LOC109209659)
120h_up	TRINITY_DN1194_c0_g1_i8	XM_016646779.1	PREDICTED: Nicotiana tabacum probable WRKY transcription factor 70 (LOC107820490)
120h_up	TRINITY_DN1194_c0_g2_i1	XM_016646779.1	PREDICTED: Nicotiana tabacum probable WRKY transcription factor 70 (LOC107820490)
120h_up	TRINITY_DN1199_c0_g1_i1	XM_019391407.1	PREDICTED: Nicotiana attenuata 1-aminocyclopropane-1-carboxylate oxidase 1 (LOC109226594)
120h_up	TRINITY_DN1199_c1_g1_i2	XM_009783530.1	PREDICTED: Nicotiana sylvestris 1-aminocyclopropane-1-carboxylate oxidase (LOC104230666)
120h_up	TRINITY_DN1199_c1_g1_i3	XM_009783530.1	PREDICTED: Nicotiana sylvestris 1-aminocyclopropane-1-carboxylate oxidase (LOC104230666)
120h_up	TRINITY_DN1199_c1_g3_i2	XM_009803814.1	PREDICTED: Nicotiana sylvestris 1-aminocyclopropane-1-carboxylate oxidase (LOC104247729)
120h_up	TRINITY_DN1199_c3_g1_i1	XR_004507658.1	PREDICTED: Nicotiana tomentosiformis uncharacterized LOC117277389 (LOC117277389)
120h_up	TRINITY_DN1210_c0_g2_i2	XM_016638901.1	PREDICTED: Nicotiana tabacum vesicle-associated protein 4-1-like (LOC107813616)
120h_up	TRINITY_DN12420_c0_g2_i1	XM_019406471.1	PREDICTED: Nicotiana attenuata glutaredoxin-C9-like (LOC109239879)
120h_up	TRINITY_DN1252_c0_g1_i2	XM_019372111.1	PREDICTED: Nicotiana attenuata mitogen-activated protein kinase kinase 2-like (LOC109208955)
120h_up	TRINITY_DN12666_c0_g1_i1	XM_009758856.1	PREDICTED: Nicotiana sylvestris putative NAC domain-containing protein 94 (LOC104210055)
120h_up	TRINITY_DN12666_c0_g3_i1	XM_016639071.1	PREDICTED: Nicotiana tabacum putative NAC domain-containing protein 94 (LOC107813765)
120h_up	TRINITY_DN1267_c0_g2_i1	XM_016578739.1	PREDICTED: Nicotiana tabacum probable CCR4-associated factor 1 homolog 11 (LOC107760653)
120h_up	TRINITY_DN1270_c0_g1_i2	XM_016614782.1	PREDICTED: Nicotiana tabacum 1-aminocyclopropane-1-carboxylate synthase-like (LOC107792558)
120h_up	TRINITY_DN12831_c0_g1_i1	XM_009762417.1	PREDICTED: Nicotiana sylvestris transcription factor JUNGBRUNNEN 1-like (LOC104213022)
120h_up	TRINITY_DN1284_c0_g2_i1	XM_016581948.1	PREDICTED: Nicotiana tabacum annexin D2-like (LOC107763461)
120h_up	TRINITY_DN1284_c0_g2_i2	XM_016581948.1	PREDICTED: Nicotiana tabacum annexin D2-like (LOC107763461)
120h_up	TRINITY_DN1284_c0_g3_i1	XM_016581948.1	PREDICTED: Nicotiana tabacum annexin D2-like (LOC107763461)
120h_up	TRINITY_DN129_c0_g1_i7	XM_019394131.1	PREDICTED: Nicotiana attenuata fructose-bisphosphate aldolase 1
120h_up	TRINITY_DN13071_c0_g2_i2	XM_016612718.1	PREDICTED: Nicotiana tabacum chitotriosidase-1-like (LOC107790755)
120h_up	TRINITY_DN1310_c0_g1_i1	XM_009603576.3	PREDICTED: Nicotiana tomentosiformis WRKY DNA-binding transcription factor 70-like (LOC104097069)
120h_up	TRINITY_DN1310_c0_g2_i1	XM_009603576.3	PREDICTED: Nicotiana tomentosiformis WRKY DNA-binding transcription factor 70-like (LOC104097069)
120h_up	TRINITY_DN1310_c0_g2_i2	XM_009603576.3	PREDICTED: Nicotiana tomentosiformis WRKY DNA-binding transcription factor 70-like (LOC104097069)
120h_up	TRINITY_DN1310_c0_g2_i3	XM_016611406.1	PREDICTED: Nicotiana tabacum probable WRKY transcription factor 70 (LOC107789568)
120h_up	TRINITY_DN13267_c0_g1_i2	XM_019381783.1	PREDICTED: Nicotiana attenuata CTD small phosphatase-like protein 2 (LOC109217523)
120h_up	TRINITY_DN1330_c0_g2_i3	XM_009759377.1	PREDICTED: Nicotiana sylvestris heat shock 70 kDa protein 17 (LOC104210472)
120h_up	TRINITY_DN13423_c0_g1_i1	XM_019408501.1	PREDICTED: Nicotiana attenuata mitochondrial phosphate carrier protein 3
120h_up	TRINITY_DN13423_c0_g1_i2	XM_019408501.1	PREDICTED: Nicotiana attenuata mitochondrial phosphate carrier protein 3
120h_up	TRINITY_DN13447_c0_g1_i1	XM_016585802.1	PREDICTED: Nicotiana tabacum GDSL esterase/lipase 2-like (LOC107766907)
120h_up	TRINITY_DN13447_c0_g2_i1	XM_016585802.1	PREDICTED: Nicotiana tabacum GDSL esterase/lipase 2-like (LOC107766907)
120h_up	TRINITY_DN1346_c0_g1_i1	XM_009591671.3	PREDICTED: Nicotiana tomentosiformis 14 kDa proline-rich protein DC2.15-like (LOC104087257)
120h_up	TRINITY_DN1346_c0_g2_i1	XM_009591671.3	PREDICTED: Nicotiana tomentosiformis 14 kDa proline-rich protein DC2.15-like (LOC104087257)
120h_up	TRINITY_DN1346_c0_g2_i2	XM_009591671.3	PREDICTED: Nicotiana tomentosiformis 14 kDa proline-rich protein DC2.15-like (LOC104087257)
120h_up	TRINITY_DN13541_c0_g1_i1	XM_009799103.1	PREDICTED: Nicotiana sylvestris elongation of fatty acids protein 3-like (LOC104243838)
120h_up	TRINITY_DN1388_c0_g1_i3	XM_019391456.1	PREDICTED: Nicotiana attenuata G-type lectin S-receptor-like serine/threonine-protein kinase At1g11300 (LOC109226633)
120h_up	TRINITY_DN13907_c0_g1_i1	AF479625.1	Nicotiana benthamiana EDS1-like protein mRNA
120h_up	TRINITY_DN13907_c0_g2_i2	AF479625.1	Nicotiana benthamiana EDS1-like protein mRNA
120h_up	TRINITY_DN1404_c0_g2_i1	XM_016612076.1	PREDICTED: Nicotiana tabacum lysine histidine transporter 1-like (LOC107790175)
120h_up	TRINITY_DN1404_c0_g2_i2	XM_016612076.1	PREDICTED: Nicotiana tabacum lysine histidine transporter 1-like (LOC107790175)
120h_up	TRINITY_DN1404_c0_g2_i3	XM_016612076.1	PREDICTED: Nicotiana tabacum lysine histidine transporter 1-like (LOC107790175)
120h_up	TRINITY_DN14322_c0_g2_i1	XM_016645757.1	PREDICTED: Nicotiana tabacum putative receptor-like protein kinase At4g00960 (LOC107819626)
120h_up	TRINITY_DN14497_c0_g1_i3	XM_019371973.1	PREDICTED: Nicotiana attenuata dolichyl-diphosphooligosaccharide--protein glycosyltransferase subunit 2-like (LOC109208823)
120h_up	TRINITY_DN1453_c0_g1_i1	XM_009775031.1	PREDICTED: Nicotiana sylvestris luminal-binding protein 5 (LOC104223567)
120h_up	TRINITY_DN1453_c0_g1_i2	XM_009775031.1	PREDICTED: Nicotiana sylvestris luminal-binding protein 5 (LOC104223567)
120h_up	TRINITY_DN1453_c0_g1_i4	XM_009775031.1	PREDICTED: Nicotiana sylvestris luminal-binding protein 5 (LOC104223567)
120h_up	TRINITY_DN1456_c0_g1_i4	XM_016627017.1	PREDICTED: Nicotiana tabacum uncharacterized LOC107803326 (LOC107803326)
120h_up	TRINITY_DN1456_c0_g1_i7	XM_019367798.1	PREDICTED: Nicotiana attenuata uncharacterized LOC109205121 (LOC109205121)
120h_up	TRINITY_DN14814_c0_g2_i2	XM_019390072.1	PREDICTED: Nicotiana attenuata protein disulfide isomerase-like 1-3 (LOC109225420)
120h_up	TRINITY_DN14878_c0_g1_i4	XM_009803950.1	PREDICTED: Nicotiana sylvestris myb-related protein Myb4-like (LOC104247827)
120h_up	TRINITY_DN1520_c0_g2_i1	XM_016608287.1	PREDICTED: Nicotiana tabacum bax inhibitor 1-like (LOC107786779)
120h_up	TRINITY_DN1520_c0_g3_i1	XM_016608287.1	PREDICTED: Nicotiana tabacum bax inhibitor 1-like (LOC107786779)
120h_up	TRINITY_DN15374_c0_g1_i1	XM_009775311.1	PREDICTED: Nicotiana sylvestris probable calcium-binding protein CML30 (LOC104223810)
120h_up	TRINITY_DN15507_c0_g1_i2	XM_009605148.3	PREDICTED: Nicotiana tomentosiformis ATP-dependent 6-phosphofructokinase 3-like (LOC104098423)
120h_up	TRINITY_DN1552_c0_g1_i4	XM_009779271.1	PREDICTED: Nicotiana sylvestris MLO-like protein 6 (LOC104227114)
120h_up	TRINITY_DN15543_c0_g3_i1	XM_009760095.1	PREDICTED: Nicotiana sylvestris cinnamoyl-CoA reductase 1-like (LOC104211097)
120h_up	TRINITY_DN1555_c0_g1_i1	XM_019379167.1	PREDICTED: Nicotiana attenuata putative receptor-like protein kinase At4g00960 (LOC109215146)
120h_up	TRINITY_DN1555_c0_g1_i3	XM_016645757.1	PREDICTED: Nicotiana tabacum putative receptor-like protein kinase At4g00960 (LOC107819626)
120h_up	TRINITY_DN1555_c0_g1_i4	XM_019379167.1	PREDICTED: Nicotiana attenuata putative receptor-like protein kinase At4g00960 (LOC109215146)
120h_up	TRINITY_DN1560_c0_g2_i2	XM_033661494.1	PREDICTED: Nicotiana tomentosiformis pathogen-related protein-like (LOC104116942)
120h_up	TRINITY_DN15699_c0_g3_i2	XM_016644475.1	PREDICTED: Nicotiana tabacum elicitor-responsive protein 1-like (LOC107818449)
120h_up	TRINITY_DN1579_c0_g1_i3	XM_016644464.1	PREDICTED: Nicotiana tabacum stromal cell-derived factor 2-like protein (LOC107818445)
120h_up	TRINITY_DN16056_c0_g1_i4	XM_019387731.1	PREDICTED: Nicotiana attenuata TMV resistance protein N-like (LOC109223430)
120h_up	TRINITY_DN16116_c0_g1_i1	XM_016644485.1	PREDICTED: Nicotiana tabacum putative receptor-like protein kinase At1g72540 (LOC107818458)
120h_up	TRINITY_DN1632_c0_g2_i2	XM_009625306.3	PREDICTED: Nicotiana tomentosiformis chitin elicitor receptor kinase 1-like (LOC104114783)
120h_up	TRINITY_DN1649_c0_g2_i1	XM_019373420.1	PREDICTED: Nicotiana attenuata putative calcium-binding protein CML19 (LOC109210047)
120h_up	TRINITY_DN1649_c0_g2_i2	XM_016632733.1	PREDICTED: Nicotiana tabacum putative calcium-binding protein CML19 (LOC107808229)
120h_up	TRINITY_DN1652_c0_g1_i1	XM_019369238.1	PREDICTED: Nicotiana attenuata CASP-like protein PIMP1 (LOC109206420)
120h_up	TRINITY_DN1652_c0_g3_i1	XM_019369238.1	PREDICTED: Nicotiana attenuata CASP-like protein PIMP1 (LOC109206420)
120h_up	TRINITY_DN1652_c0_g3_i3	XM_019369238.1	PREDICTED: Nicotiana attenuata CASP-like protein PIMP1 (LOC109206420)
120h_up	TRINITY_DN1652_c0_g3_i4	XM_019369238.1	PREDICTED: Nicotiana attenuata CASP-like protein PIMP1 (LOC109206420)
120h_up	TRINITY_DN1652_c0_g3_i5	XM_019369238.1	PREDICTED: Nicotiana attenuata CASP-like protein PIMP1 (LOC109206420)
120h_up	TRINITY_DN16617_c0_g1_i1	XM_016652479.1	PREDICTED: Nicotiana tabacum aconitate hydratase
120h_up	TRINITY_DN16724_c0_g1_i2	XM_009804419.1	PREDICTED: Nicotiana sylvestris cysteine-rich receptor-like protein kinase 10 (LOC104248204)
120h_up	TRINITY_DN16724_c0_g2_i1	XM_016596614.1	PREDICTED: Nicotiana tabacum cysteine-rich receptor-like protein kinase 15 (LOC107776700)
120h_up	TRINITY_DN16806_c0_g1_i4	XM_009797615.1	PREDICTED: Nicotiana sylvestris probable serine/threonine-protein kinase At1g54610 (LOC104242540)
120h_up	TRINITY_DN16895_c0_g1_i1	KT225303.1	Nicotiana benthamiana clade IV lectin receptor kinase (LecRK) gene
120h_up	TRINITY_DN16895_c0_g2_i1	XM_009779820.1	PREDICTED: Nicotiana sylvestris L-type lectin-domain containing receptor kinase IV.1 (LOC104227558)
120h_up	TRINITY_DN16895_c0_g3_i1	XM_009779819.1	PREDICTED: Nicotiana sylvestris L-type lectin-domain containing receptor kinase IV.1-like (LOC104227557)
120h_up	TRINITY_DN16895_c0_g3_i2	XM_009779819.1	PREDICTED: Nicotiana sylvestris L-type lectin-domain containing receptor kinase IV.1-like (LOC104227557)
120h_up	TRINITY_DN17181_c0_g1_i1	XM_009805928.1	PREDICTED: Nicotiana sylvestris feruloyl CoA ortho-hydroxylase 2 (LOC104249493)
120h_up	TRINITY_DN17200_c0_g1_i1	XM_009773235.1	PREDICTED: Nicotiana sylvestris BON1-associated protein 2-like (LOC104222056)
120h_up	TRINITY_DN1727_c0_g1_i4	XM_009800512.1	PREDICTED: Nicotiana sylvestris receptor-like protein 12 (LOC104244980)
120h_up	TRINITY_DN1727_c0_g1_i6	XM_009800512.1	PREDICTED: Nicotiana sylvestris receptor-like protein 12 (LOC104244980)
120h_up	TRINITY_DN1727_c0_g1_i7	XM_009800510.1	PREDICTED: Nicotiana sylvestris receptor-like protein 12 (LOC104244977)
120h_up	TRINITY_DN1727_c0_g1_i8	XM_009800512.1	PREDICTED: Nicotiana sylvestris receptor-like protein 12 (LOC104244980)
120h_up	TRINITY_DN1729_c0_g1_i1	XM_016656526.1	PREDICTED: Nicotiana tabacum protein DOWNY MILDEW RESISTANCE 6-like (LOC107829090)
120h_up	TRINITY_DN1729_c0_g1_i3	XM_016656526.1	PREDICTED: Nicotiana tabacum protein DOWNY MILDEW RESISTANCE 6-like (LOC107829090)
120h_up	TRINITY_DN17495_c0_g1_i4	XM_019370860.1	PREDICTED: Nicotiana attenuata MACPF domain-containing protein NSL1 (LOC109207860)
120h_up	TRINITY_DN1757_c0_g5_i2	XM_019370656.1	PREDICTED: Nicotiana attenuata actin-7-like (LOC109207685)
120h_up	TRINITY_DN17812_c0_g1_i2	XM_016622655.1	PREDICTED: Nicotiana tabacum pleiotropic drug resistance protein 1 (LOC107799534)
120h_up	TRINITY_DN1813_c0_g2_i3	XM_016614749.1	PREDICTED: Nicotiana tabacum LEAF RUST 10 DISEASE-RESISTANCE LOCUS RECEPTOR-LIKE PROTEIN KINASE-like 1.2 (LOC107792526)
120h_up	TRINITY_DN1831_c0_g1_i4	XM_016602159.1	PREDICTED: Nicotiana tabacum G-type lectin S-receptor-like serine/threonine-protein kinase CES101 (LOC107781460)
120h_up	TRINITY_DN18320_c1_g1_i1	XM_009799781.1	PREDICTED: Nicotiana sylvestris high-affinity nitrate transporter-activating protein 2.1-like (LOC104244369)
120h_up	TRINITY_DN18329_c1_g1_i1	XM_016589736.1	PREDICTED: Nicotiana tabacum butyrate--CoA ligase AAE11
120h_up	TRINITY_DN183_c0_g1_i1	XM_018768281.2	PREDICTED: Nicotiana tomentosiformis receptor-like protein EIX2 (LOC104088626)
120h_up	TRINITY_DN18504_c0_g2_i1	XM_009797609.1	PREDICTED: Nicotiana sylvestris probable LRR receptor-like serine/threonine-protein kinase At1g74360 (LOC104242535)
120h_up	TRINITY_DN18510_c0_g1_i1	XM_016632447.1	PREDICTED: Nicotiana tabacum peroxidase 15-like (LOC107807967)
120h_up	TRINITY_DN18510_c0_g1_i2	XM_016632447.1	PREDICTED: Nicotiana tabacum peroxidase 15-like (LOC107807967)
120h_up	TRINITY_DN18844_c0_g1_i2	XM_016616459.1	PREDICTED: Nicotiana tabacum abscisic acid receptor PYL4-like (LOC107794010)
120h_up	TRINITY_DN18844_c0_g1_i3	XM_016616459.1	PREDICTED: Nicotiana tabacum abscisic acid receptor PYL4-like (LOC107794010)
120h_up	TRINITY_DN18844_c0_g1_i4	XM_016616459.1	PREDICTED: Nicotiana tabacum abscisic acid receptor PYL4-like (LOC107794010)
120h_up	TRINITY_DN18871_c0_g1_i1	XM_019373219.1	PREDICTED: Nicotiana attenuata non-functional pseudokinase ZED1-like (LOC109209871)
120h_up	TRINITY_DN18918_c0_g1_i3	XM_016636903.1	PREDICTED: Nicotiana tabacum probable WRKY transcription factor 33 (LOC107811911)
120h_up	TRINITY_DN1905_c0_g1_i1	XM_009785921.1	PREDICTED: Nicotiana sylvestris protein YLS9-like (LOC104232661)
120h_up	TRINITY_DN1905_c0_g1_i2	XM_009785921.1	PREDICTED: Nicotiana sylvestris protein YLS9-like (LOC104232661)
120h_up	TRINITY_DN1905_c1_g1_i1	XM_019391933.1	PREDICTED: Nicotiana attenuata protein YLS9-like (LOC109226971)
120h_up	TRINITY_DN1905_c1_g1_i2	XM_019391933.1	PREDICTED: Nicotiana attenuata protein YLS9-like (LOC109226971)
120h_up	TRINITY_DN1909_c0_g1_i2	XM_019386702.1	PREDICTED: Nicotiana attenuata protein SAR DEFICIENT 1-like (LOC109222336)
120h_up	TRINITY_DN1909_c0_g1_i3	XM_016595897.1	PREDICTED: Nicotiana tabacum protein SAR DEFICIENT 1-like (LOC107776080)
120h_up	TRINITY_DN1909_c0_g1_i4	XM_009762673.1	PREDICTED: Nicotiana sylvestris uncharacterized LOC104213221 (LOC104213221)
120h_up	TRINITY_DN1909_c0_g1_i6	XM_019386702.1	PREDICTED: Nicotiana attenuata protein SAR DEFICIENT 1-like (LOC109222336)
120h_up	TRINITY_DN1909_c0_g1_i7	XM_019386702.1	PREDICTED: Nicotiana attenuata protein SAR DEFICIENT 1-like (LOC109222336)
120h_up	TRINITY_DN1935_c0_g1_i1	XM_009765387.1	PREDICTED: Nicotiana sylvestris pathogenesis-related protein PR-4A (LOC104215560)
120h_up	TRINITY_DN1935_c0_g1_i2	XM_016625792.1	PREDICTED: Nicotiana tabacum pathogenesis-related protein PR-4A (LOC107802320)
120h_up	TRINITY_DN19717_c0_g1_i3	XM_009777554.1	PREDICTED: Nicotiana sylvestris receptor-like protein 12 (LOC104225695)
120h_up	TRINITY_DN19775_c0_g1_i3	XM_016598054.1	PREDICTED: Nicotiana tabacum protein NRT1/ PTR FAMILY 5.2-like (LOC107777890)
120h_up	TRINITY_DN19775_c0_g1_i4	XM_016598054.1	PREDICTED: Nicotiana tabacum protein NRT1/ PTR FAMILY 5.2-like (LOC107777890)
120h_up	TRINITY_DN20084_c0_g1_i3	XM_016594899.1	PREDICTED: Nicotiana tabacum peroxidase 51-like (LOC107775196)
120h_up	TRINITY_DN20317_c0_g3_i1	XM_019405233.1	PREDICTED: Nicotiana attenuata pathogenesis-related protein STH-2-like (LOC109238760)
120h_up	TRINITY_DN2059_c0_g3_i2	XM_019379523.1	PREDICTED: Nicotiana attenuata (+)-neomenthol dehydrogenase-like (LOC109215453)
120h_up	TRINITY_DN20672_c0_g1_i4	XM_019369567.1	PREDICTED: Nicotiana attenuata wall-associated receptor kinase 2-like (LOC109206713)
120h_up	TRINITY_DN2085_c0_g1_i3	XM_019405898.1	PREDICTED: Nicotiana attenuata luminal-binding protein 4-like (LOC109239347)
120h_up	TRINITY_DN20880_c1_g1_i1	XM_016584225.1	PREDICTED: Nicotiana tabacum transcription factor JUNGBRUNNEN 1-like (LOC107765562)
120h_up	TRINITY_DN20880_c1_g1_i2	XM_016584225.1	PREDICTED: Nicotiana tabacum transcription factor JUNGBRUNNEN 1-like (LOC107765562)
120h_up	TRINITY_DN20_c0_g1_i1	XM_016654857.1	PREDICTED: Nicotiana tabacum glycine-rich protein-like (LOC107827673)
120h_up	TRINITY_DN20_c0_g2_i1	XM_016654857.1	PREDICTED: Nicotiana tabacum glycine-rich protein-like (LOC107827673)
120h_up	TRINITY_DN21129_c0_g1_i3	XM_019368482.1	PREDICTED: Nicotiana attenuata putative cysteine-rich receptor-like protein kinase 20 (LOC109205740)
120h_up	TRINITY_DN21129_c0_g1_i4	XM_009763746.1	PREDICTED: Nicotiana sylvestris G-type lectin S-receptor-like serine/threonine-protein kinase At1g11330 (LOC104214121)
120h_up	TRINITY_DN21696_c0_g1_i1	XM_016601112.1	PREDICTED: Nicotiana tabacum caffeoylshikimate esterase-like (LOC107780566)
120h_up	TRINITY_DN2178_c0_g2_i2	XM_019382456.1	PREDICTED: Nicotiana attenuata AAA-ATPase At3g50940-like (LOC109218127)
120h_up	TRINITY_DN21871_c0_g2_i1	XM_016617706.1	PREDICTED: Nicotiana tabacum probable phospholipid hydroperoxide glutathione peroxidase (LOC107795121)
120h_up	TRINITY_DN21881_c0_g1_i1	XM_016617087.1	PREDICTED: Nicotiana tabacum fatty acyl-CoA reductase 2-like (LOC107794590)
120h_up	TRINITY_DN2208_c0_g1_i2	XM_009594645.3	PREDICTED: Nicotiana tomentosiformis protein ACTIVITY OF BC1 COMPLEX KINASE 1
120h_up	TRINITY_DN22157_c0_g1_i1	XM_019371954.1	PREDICTED: Nicotiana attenuata UDP-glycosyltransferase 74F2-like (LOC109208802)
120h_up	TRINITY_DN224_c0_g1_i1	XM_019385072.1	PREDICTED: Nicotiana attenuata 14 kDa proline-rich protein DC2.15-like (LOC109220613)
120h_up	TRINITY_DN224_c0_g1_i2	XM_019385071.1	PREDICTED: Nicotiana attenuata 14 kDa proline-rich protein DC2.15-like (LOC109220612)
120h_up	TRINITY_DN224_c0_g1_i3	XM_019385071.1	PREDICTED: Nicotiana attenuata 14 kDa proline-rich protein DC2.15-like (LOC109220612)
120h_up	TRINITY_DN224_c0_g1_i4	XM_019385071.1	PREDICTED: Nicotiana attenuata 14 kDa proline-rich protein DC2.15-like (LOC109220612)
120h_up	TRINITY_DN224_c0_g2_i1	XM_019385072.1	PREDICTED: Nicotiana attenuata 14 kDa proline-rich protein DC2.15-like (LOC109220613)
120h_up	TRINITY_DN224_c0_g2_i2	XM_019385072.1	PREDICTED: Nicotiana attenuata 14 kDa proline-rich protein DC2.15-like (LOC109220613)
120h_up	TRINITY_DN224_c0_g4_i2	XM_016635073.1	PREDICTED: Nicotiana tabacum 14 kDa proline-rich protein DC2.15-like (LOC107810309)
120h_up	TRINITY_DN2253_c0_g1_i2	XM_016609434.1	PREDICTED: Nicotiana tabacum proteinase inhibitor I-A (LOC107787825)
120h_up	TRINITY_DN2253_c0_g1_i4	XM_019407899.1	PREDICTED: Nicotiana attenuata proteinase inhibitor I-B (LOC109241181)
120h_up	TRINITY_DN2253_c0_g1_i5	XM_019407899.1	PREDICTED: Nicotiana attenuata proteinase inhibitor I-B (LOC109241181)
120h_up	TRINITY_DN2253_c0_g1_i6	M74102.1	Nicotiana sylvestris serine proteinase inhibitor I mRNA
120h_up	TRINITY_DN22598_c0_g1_i1	XM_009804654.1	PREDICTED: Nicotiana sylvestris KH domain-containing protein At4g18375 (LOC104248403)
120h_up	TRINITY_DN22884_c0_g1_i1	AY426752.1	Nicotiana attenuata ACC synthase ACS1 (Acs1) mRNA
120h_up	TRINITY_DN23133_c0_g1_i1	XM_019377726.1	PREDICTED: Nicotiana attenuata probable WRKY transcription factor 51 (LOC109213892)
120h_up	TRINITY_DN23133_c2_g1_i1	XM_019377726.1	PREDICTED: Nicotiana attenuata probable WRKY transcription factor 51 (LOC109213892)
120h_up	TRINITY_DN2343_c0_g1_i1	XM_019368834.1	PREDICTED: Nicotiana attenuata lysM domain receptor-like kinase 4 (LOC109206065)
120h_up	TRINITY_DN2343_c0_g1_i2	XM_016637054.1	PREDICTED: Nicotiana tabacum lysM domain receptor-like kinase 4 (LOC107812032)
120h_up	TRINITY_DN2343_c1_g1_i1	XM_016637054.1	PREDICTED: Nicotiana tabacum lysM domain receptor-like kinase 4 (LOC107812032)
120h_up	TRINITY_DN23747_c1_g1_i1	XM_018770917.2	PREDICTED: Nicotiana tomentosiformis 6
120h_up	TRINITY_DN2397_c0_g1_i2	XM_019389831.1	PREDICTED: Nicotiana attenuata ABC transporter G family member 11-like (LOC109225233)
120h_up	TRINITY_DN2397_c0_g1_i3	XM_019389831.1	PREDICTED: Nicotiana attenuata ABC transporter G family member 11-like (LOC109225233)
120h_up	TRINITY_DN2410_c0_g1_i1	XM_019394356.1	PREDICTED: Nicotiana attenuata alanine aminotransferase 2-like (LOC109229049)
120h_up	TRINITY_DN2410_c0_g1_i2	XM_009785108.1	PREDICTED: Nicotiana sylvestris alanine aminotransferase 2
120h_up	TRINITY_DN2410_c0_g4_i1	XM_016623249.1	PREDICTED: Nicotiana tabacum alanine aminotransferase 2
120h_up	TRINITY_DN2500_c0_g1_i2	XM_019389852.1	PREDICTED: Nicotiana attenuata peptide methionine sulfoxide reductase (LOC109225252)
120h_up	TRINITY_DN2507_c0_g1_i5	XM_009804381.1	PREDICTED: Nicotiana sylvestris CMP-sialic acid transporter 5 (LOC104248183)
120h_up	TRINITY_DN25121_c0_g1_i1	XM_019379217.1	PREDICTED: Nicotiana attenuata cysteine-rich repeat secretory protein 38-like (LOC109215198)
120h_up	TRINITY_DN2520_c0_g1_i2	XM_016621055.1	PREDICTED: Nicotiana tabacum probable receptor-like protein kinase At5g47070 (LOC107798096)
120h_up	TRINITY_DN25354_c0_g1_i1	XM_019373720.1	PREDICTED: Nicotiana attenuata transcription factor MYB24-like (LOC109210320)
120h_up	TRINITY_DN2535_c1_g1_i2	XM_016589809.1	PREDICTED: Nicotiana tabacum EIN3-binding F-box protein 1-like (LOC107770491)
120h_up	TRINITY_DN2540_c0_g1_i4	XM_016642903.1	PREDICTED: Nicotiana tabacum PHD finger protein ALFIN-LIKE 4-like (LOC107817130)
120h_up	TRINITY_DN2540_c0_g1_i6	XM_019404676.1	PREDICTED: Nicotiana attenuata PHD finger protein ALFIN-LIKE 4-like (LOC109238248)
120h_up	TRINITY_DN25915_c0_g1_i1	XM_009803814.1	PREDICTED: Nicotiana sylvestris 1-aminocyclopropane-1-carboxylate oxidase (LOC104247729)
120h_up	TRINITY_DN2625_c0_g2_i1	XM_016648947.1	PREDICTED: Nicotiana tabacum probable LRR receptor-like serine/threonine-protein kinase At3g47570 (LOC107822409)
120h_up	TRINITY_DN26303_c0_g1_i1	XM_016629769.1	PREDICTED: Nicotiana tabacum protein argonaute 2-like (LOC107805697)
120h_up	TRINITY_DN2640_c1_g1_i1	XM_009616336.3	PREDICTED: Nicotiana tomentosiformis actin-7 (LOC104107508)
120h_up	TRINITY_DN2642_c0_g1_i1	LC015761.1	Nicotiana benthamiana NbPDR2a mRNA for PDR-type ACB transporter
120h_up	TRINITY_DN2642_c0_g1_i2	LC015762.1	Nicotiana benthamiana NbPDR2b mRNA for PDR-type ACB transporter
120h_up	TRINITY_DN2642_c0_g3_i1	LC015761.1	Nicotiana benthamiana NbPDR2a mRNA for PDR-type ACB transporter
120h_up	TRINITY_DN2642_c1_g1_i1	LC015762.1	Nicotiana benthamiana NbPDR2b mRNA for PDR-type ACB transporter
120h_up	TRINITY_DN26431_c0_g1_i1	XM_009799397.1	PREDICTED: Nicotiana sylvestris UDP-glycosyltransferase 74B1 (LOC104244084)
120h_up	TRINITY_DN27128_c0_g2_i3	XM_009781482.1	PREDICTED: Nicotiana sylvestris gibberellin 2-beta-dioxygenase-like (LOC104228930)
120h_up	TRINITY_DN28027_c0_g1_i1	XM_019406724.1	PREDICTED: Nicotiana attenuata peroxidase P7-like (LOC109240101)
120h_up	TRINITY_DN28108_c0_g2_i1	XM_009619156.3	PREDICTED: Nicotiana tomentosiformis F-box protein SKIP1-like (LOC104109795)
120h_up	TRINITY_DN28600_c0_g3_i2	XM_016641712.1	PREDICTED: Nicotiana tabacum probable WRKY transcription factor 75 (LOC107816034)
120h_up	TRINITY_DN28600_c0_g3_i3	XM_016641712.1	PREDICTED: Nicotiana tabacum probable WRKY transcription factor 75 (LOC107816034)
120h_up	TRINITY_DN28670_c1_g1_i1	XM_019373443.1	PREDICTED: Nicotiana attenuata heat stress transcription factor A-4b-like (LOC109210071)
120h_up	TRINITY_DN2877_c0_g1_i1	XM_016629512.1	PREDICTED: Nicotiana tabacum luminal-binding protein (LOC107805460)
120h_up	TRINITY_DN2877_c1_g1_i1	CP047566.1	Solanum pinnatisectum cultivar CGN17745 chromosome 3
120h_up	TRINITY_DN2910_c0_g1_i2	XM_009782127.1	PREDICTED: Nicotiana sylvestris probable WRKY transcription factor 40 (LOC104229473)
120h_up	TRINITY_DN2928_c0_g1_i2	XM_009766535.1	PREDICTED: Nicotiana sylvestris scarecrow-like protein 14 (LOC104216487)
120h_up	TRINITY_DN2934_c0_g1_i1	XM_016598979.1	PREDICTED: Nicotiana tabacum uncharacterized LOC107778692 (LOC107778692)
120h_up	TRINITY_DN29447_c0_g1_i1	XM_009790604.1	PREDICTED: Nicotiana sylvestris acidic endochitinase Q (LOC104236635)
120h_up	TRINITY_DN3169_c0_g1_i7	XM_019394506.1	PREDICTED: Nicotiana attenuata diacylglycerol kinase 5-like (LOC109229161)
120h_up	TRINITY_DN3183_c0_g1_i1	XM_009799227.1	PREDICTED: Nicotiana sylvestris multicopper oxidase LPR1-like (LOC104243943)
120h_up	TRINITY_DN3183_c0_g2_i1	XM_009799227.1	PREDICTED: Nicotiana sylvestris multicopper oxidase LPR1-like (LOC104243943)
120h_up	TRINITY_DN3183_c0_g2_i2	XM_009799227.1	PREDICTED: Nicotiana sylvestris multicopper oxidase LPR1-like (LOC104243943)
120h_up	TRINITY_DN328_c0_g1_i4	XM_019389448.1	PREDICTED: Nicotiana attenuata protein SGT1 homolog (LOC109224882)
120h_up	TRINITY_DN328_c0_g2_i2	XM_019389448.1	PREDICTED: Nicotiana attenuata protein SGT1 homolog (LOC109224882)
120h_up	TRINITY_DN332_c0_g1_i5	XM_009629502.3	PREDICTED: Nicotiana tomentosiformis calnexin homolog 1-like (LOC104118284)
120h_up	TRINITY_DN332_c0_g1_i6	XM_009793893.1	PREDICTED: Nicotiana sylvestris calnexin homolog 1-like (LOC104239286)
120h_up	TRINITY_DN3409_c0_g1_i2	XM_016603442.1	PREDICTED: Nicotiana tabacum probable WRKY transcription factor 31 (LOC107782559)
120h_up	TRINITY_DN3409_c0_g1_i4	XM_016603442.1	PREDICTED: Nicotiana tabacum probable WRKY transcription factor 31 (LOC107782559)
120h_up	TRINITY_DN34134_c0_g1_i1	XM_019374272.1	PREDICTED: Nicotiana attenuata cytochrome P450 90B1 (LOC109210801)
120h_up	TRINITY_DN3438_c0_g4_i1	XM_019369633.1	PREDICTED: Nicotiana attenuata stress-associated endoplasmic reticulum protein 2-like (LOC109206772)
120h_up	TRINITY_DN3572_c0_g1_i2	XM_016617562.1	PREDICTED: Nicotiana tabacum proline-rich receptor-like protein kinase PERK1 (LOC107795001)
120h_up	TRINITY_DN3661_c0_g1_i1	XM_016601158.1	PREDICTED: Nicotiana tabacum protein MKS1-like (LOC107780605)
120h_up	TRINITY_DN3662_c4_g2_i2	XM_016644794.1	PREDICTED: Nicotiana tabacum TMV resistance protein N-like (LOC107818721)
120h_up	TRINITY_DN3665_c0_g1_i1	XM_009626343.3	PREDICTED: Nicotiana tomentosiformis suberization-associated anionic peroxidase-like (LOC104115669)
120h_up	TRINITY_DN3665_c0_g1_i2	XM_019377085.1	PREDICTED: Nicotiana attenuata suberization-associated anionic peroxidase-like (LOC109213302)
120h_up	TRINITY_DN3665_c0_g2_i1	XM_019384532.1	PREDICTED: Nicotiana attenuata suberization-associated anionic peroxidase-like (LOC109220071)
120h_up	TRINITY_DN3665_c0_g2_i2	XM_019384532.1	PREDICTED: Nicotiana attenuata suberization-associated anionic peroxidase-like (LOC109220071)
120h_up	TRINITY_DN3687_c0_g1_i2	MK692737.1	Nicotiana benthamiana NLR-required for cell death 4 (NRC4) mRNA
120h_up	TRINITY_DN368_c0_g2_i1	XM_009594481.3	PREDICTED: Nicotiana tomentosiformis heat shock cognate 70 kDa protein 1-like (LOC104089550)
120h_up	TRINITY_DN368_c2_g1_i1	XM_009624458.3	PREDICTED: Nicotiana tomentosiformis heat shock cognate 70 kDa protein 2-like (LOC104114093)
120h_up	TRINITY_DN36_c1_g1_i2	XM_009621557.3	PREDICTED: Nicotiana tomentosiformis luminal-binding protein 4-like (LOC104111792)
120h_up	TRINITY_DN3734_c0_g1_i2	XM_019402556.1	PREDICTED: Nicotiana attenuata EG45-like domain containing protein (LOC109236383)
120h_up	TRINITY_DN3830_c0_g1_i1	XM_009773263.1	PREDICTED: Nicotiana sylvestris cytochrome P450 71A1-like (LOC104222085)
120h_up	TRINITY_DN3847_c3_g1_i2	XM_016620473.1	PREDICTED: Nicotiana tabacum putative disease resistance RPP13-like protein 1 (LOC107797577)
120h_up	TRINITY_DN3874_c0_g1_i1	XM_019410715.1	PREDICTED: Nicotiana attenuata 3-ketoacyl-CoA synthase 3-like (LOC109243734)
120h_up	TRINITY_DN3924_c0_g2_i2	XM_019401821.1	PREDICTED: Nicotiana attenuata probably inactive leucine-rich repeat receptor-like protein kinase At5g48380 (LOC109235641)
120h_up	TRINITY_DN39278_c1_g1_i1	XM_016624255.1	PREDICTED: Nicotiana tabacum endochitinase EP3-like (LOC107800989)
120h_up	TRINITY_DN3983_c0_g2_i3	XM_009778694.1	PREDICTED: Nicotiana sylvestris leucine-rich repeat extensin-like protein 5 (LOC104226665)
120h_up	TRINITY_DN40180_c0_g1_i2	XM_019373969.1	PREDICTED: Nicotiana attenuata G-type lectin S-receptor-like serine/threonine-protein kinase LECRK3 (LOC109210541)
120h_up	TRINITY_DN401_c0_g2_i2	XM_019373924.1	PREDICTED: Nicotiana attenuata mitochondrial phosphate carrier protein 3
120h_up	TRINITY_DN4044_c1_g1_i2	XM_009778903.1	PREDICTED: Nicotiana sylvestris serine/threonine-protein kinase At5g01020-like (LOC104226826)
120h_up	TRINITY_DN40572_c0_g1_i2	XM_009801123.1	PREDICTED: Nicotiana sylvestris nudix hydrolase 1 (LOC104245507)
120h_up	TRINITY_DN4088_c0_g2_i1	XM_009793587.1	PREDICTED: Nicotiana sylvestris RING-H2 finger protein ATL2-like (LOC104239056)
120h_up	TRINITY_DN4088_c0_g5_i1	XM_019373951.1	PREDICTED: Nicotiana attenuata RING-H2 finger protein ATL2-like (LOC109210527)
120h_up	TRINITY_DN41014_c0_g1_i2	XM_009766221.1	PREDICTED: Nicotiana sylvestris glutathione transferase GST 23-like (LOC104216218)
120h_up	TRINITY_DN410_c0_g1_i4	XM_009765306.1	PREDICTED: Nicotiana sylvestris sugar transport protein 13 (LOC104215490)
120h_up	TRINITY_DN4235_c0_g1_i7	XM_016580712.1	PREDICTED: Nicotiana tabacum chitin elicitor receptor kinase 1-like (LOC107762357)
120h_up	TRINITY_DN4242_c0_g1_i1	XM_019388188.1	PREDICTED: Nicotiana attenuata MACPF domain-containing protein At4g24290-like (LOC109223765)
120h_up	TRINITY_DN4255_c0_g2_i3	XM_019373858.1	PREDICTED: Nicotiana attenuata UDP-glycosyltransferase 74E2-like (LOC109210442)
120h_up	TRINITY_DN4313_c0_g1_i2	XM_009794848.1	PREDICTED: Nicotiana sylvestris uncharacterized LOC104240059 (LOC104240059)
120h_up	TRINITY_DN437_c0_g3_i1	XM_009775870.1	PREDICTED: Nicotiana sylvestris probable mitochondrial chaperone BCS1-B (LOC104224261)
120h_up	TRINITY_DN437_c0_g4_i1	XM_009775870.1	PREDICTED: Nicotiana sylvestris probable mitochondrial chaperone BCS1-B (LOC104224261)
120h_up	TRINITY_DN4382_c0_g1_i3	XM_009763188.1	PREDICTED: Nicotiana sylvestris E3 ubiquitin-protein ligase RMA1H1-like (LOC104213659)
120h_up	TRINITY_DN4382_c1_g1_i3	XM_016641329.1	PREDICTED: Nicotiana tabacum E3 ubiquitin-protein ligase RNF185-like (LOC107815714)
120h_up	TRINITY_DN4394_c0_g1_i8	XM_019408556.1	PREDICTED: Nicotiana attenuata 5-epi-aristolochene synthase 3 (LOC109241781)
120h_up	TRINITY_DN439_c1_g1_i4	XM_009772568.1	PREDICTED: Nicotiana sylvestris diacylglycerol kinase 7-like (LOC104221495)
120h_up	TRINITY_DN44970_c0_g1_i3	XM_016627063.1	PREDICTED: Nicotiana tabacum patatin-like protein 3 (LOC107803363)
120h_up	TRINITY_DN44970_c0_g1_i4	XM_016627063.1	PREDICTED: Nicotiana tabacum patatin-like protein 3 (LOC107803363)
120h_up	TRINITY_DN4583_c0_g1_i3	XM_019377405.1	PREDICTED: Nicotiana attenuata receptor-like protein kinase HAIKU2 (LOC109213587)
120h_up	TRINITY_DN4666_c0_g1_i1	XM_016610578.1	PREDICTED: Nicotiana tabacum cucumber peeling cupredoxin-like (LOC107788849)
120h_up	TRINITY_DN4734_c0_g1_i3	XM_009785772.1	PREDICTED: Nicotiana sylvestris protein YLS2-like (LOC104232545)
120h_up	TRINITY_DN478_c0_g2_i5	XM_016638318.1	PREDICTED: Nicotiana tabacum probable WRKY transcription factor 11 (LOC107813104)
120h_up	TRINITY_DN478_c0_g3_i2	XM_009774076.1	PREDICTED: Nicotiana sylvestris probable WRKY transcription factor 11 (LOC104222781)
120h_up	TRINITY_DN4795_c0_g1_i1	XM_016624328.1	PREDICTED: Nicotiana tabacum probably inactive leucine-rich repeat receptor-like protein kinase At5g48380 (LOC107801060)
120h_up	TRINITY_DN4795_c0_g2_i2	XM_009779649.1	PREDICTED: Nicotiana sylvestris probably inactive leucine-rich repeat receptor-like protein kinase At5g48380 (LOC104227407)
120h_up	TRINITY_DN480_c0_g1_i2	XM_016649979.1	PREDICTED: Nicotiana tabacum probably inactive leucine-rich repeat receptor-like protein kinase At5g48380 (LOC107823351)
120h_up	TRINITY_DN480_c0_g1_i7	XM_016630515.1	PREDICTED: Nicotiana tabacum probably inactive leucine-rich repeat receptor-like protein kinase At5g48380 (LOC107806369)
120h_up	TRINITY_DN4825_c0_g1_i1	XM_019379317.1	PREDICTED: Nicotiana attenuata protein SENESCENCE-ASSOCIATED GENE 21
120h_up	TRINITY_DN4825_c0_g2_i1	XM_019379317.1	PREDICTED: Nicotiana attenuata protein SENESCENCE-ASSOCIATED GENE 21
120h_up	TRINITY_DN4825_c0_g2_i2	XM_019379317.1	PREDICTED: Nicotiana attenuata protein SENESCENCE-ASSOCIATED GENE 21
120h_up	TRINITY_DN4825_c0_g2_i3	XM_019379317.1	PREDICTED: Nicotiana attenuata protein SENESCENCE-ASSOCIATED GENE 21
120h_up	TRINITY_DN4825_c0_g2_i4	XM_019379317.1	PREDICTED: Nicotiana attenuata protein SENESCENCE-ASSOCIATED GENE 21
120h_up	TRINITY_DN4832_c0_g1_i1	XM_016581187.1	PREDICTED: Nicotiana tabacum probable WRKY transcription factor 31 (LOC107762795)
120h_up	TRINITY_DN4832_c0_g1_i2	XM_019394111.1	PREDICTED: Nicotiana attenuata WRKY transcription factor 42-like (LOC109228871)
120h_up	TRINITY_DN4832_c0_g1_i4	XM_019394111.1	PREDICTED: Nicotiana attenuata WRKY transcription factor 42-like (LOC109228871)
120h_up	TRINITY_DN4832_c1_g2_i1	XM_016581187.1	PREDICTED: Nicotiana tabacum probable WRKY transcription factor 31 (LOC107762795)
120h_up	TRINITY_DN4863_c0_g1_i2	XM_009805825.1	PREDICTED: Nicotiana sylvestris glutaredoxin-C9-like (LOC104249401)
120h_up	TRINITY_DN4863_c0_g2_i1	XM_016617120.1	PREDICTED: Nicotiana tabacum glutaredoxin-C9-like (LOC107794617)
120h_up	TRINITY_DN489_c1_g2_i1	XM_016638021.1	PREDICTED: Nicotiana tabacum protein SAR DEFICIENT 1-like (LOC107812848)
120h_up	TRINITY_DN489_c1_g2_i2	XM_016638021.1	PREDICTED: Nicotiana tabacum protein SAR DEFICIENT 1-like (LOC107812848)
120h_up	TRINITY_DN489_c1_g2_i5	XM_016638021.1	PREDICTED: Nicotiana tabacum protein SAR DEFICIENT 1-like (LOC107812848)
120h_up	TRINITY_DN4937_c0_g1_i2	XM_019387700.1	PREDICTED: Nicotiana attenuata aquaporin-1-like (LOC109223401)
120h_up	TRINITY_DN4985_c0_g1_i1	XM_016657656.1	PREDICTED: Nicotiana tabacum cysteine-rich receptor-like protein kinase 2 (LOC107830178)
120h_up	TRINITY_DN4985_c0_g1_i3	XM_016651244.1	PREDICTED: Nicotiana tabacum cysteine-rich receptor-like protein kinase 2 (LOC107823620)
120h_up	TRINITY_DN501_c0_g1_i2	XM_019400173.1	PREDICTED: Nicotiana attenuata cucumber peeling cupredoxin-like (LOC109234266)
120h_up	TRINITY_DN5040_c0_g2_i1	XM_019368947.1	PREDICTED: Nicotiana attenuata acetolactate synthase 1
120h_up	TRINITY_DN5040_c0_g3_i1	XM_019368947.1	PREDICTED: Nicotiana attenuata acetolactate synthase 1
120h_up	TRINITY_DN5050_c0_g1_i1	XM_019379692.1	PREDICTED: Nicotiana attenuata uncharacterized LOC109215587 (LOC109215587)
120h_up	TRINITY_DN5084_c0_g1_i3	XM_016646275.1	PREDICTED: Nicotiana tabacum lipoxygenase 6
120h_up	TRINITY_DN5084_c0_g1_i4	XM_009772723.1	PREDICTED: Nicotiana sylvestris lipoxygenase 6
120h_up	TRINITY_DN5096_c0_g1_i3	XM_009773628.1	PREDICTED: Nicotiana sylvestris exocyst complex component EXO70B1-like (LOC104222396)
120h_up	TRINITY_DN5213_c0_g1_i4	XM_009772266.1	PREDICTED: Nicotiana sylvestris probable tocopherol cyclase
120h_up	TRINITY_DN53232_c0_g1_i1	XM_019369954.1	PREDICTED: Nicotiana attenuata protein NRT1/ PTR FAMILY 5.2-like (LOC109207071)
120h_up	TRINITY_DN5328_c0_g1_i1	XM_016590720.1	PREDICTED: Nicotiana tabacum glucosidase 2 subunit beta-like (LOC107771368)
120h_up	TRINITY_DN5331_c0_g1_i1	XM_019404536.1	PREDICTED: Nicotiana attenuata uncharacterized LOC109238104 (LOC109238104)
120h_up	TRINITY_DN5331_c0_g1_i2	XM_016597399.1	PREDICTED: Nicotiana tabacum uncharacterized LOC107777390 (LOC107777390)
120h_up	TRINITY_DN5331_c0_g1_i3	XM_016597399.1	PREDICTED: Nicotiana tabacum uncharacterized LOC107777390 (LOC107777390)
120h_up	TRINITY_DN53814_c0_g1_i1	XM_009793321.1	PREDICTED: Nicotiana sylvestris peroxisomal (S)-2-hydroxy-acid oxidase-like (LOC104238841)
120h_up	TRINITY_DN53_c0_g1_i2	LC015761.1	Nicotiana benthamiana NbPDR2a mRNA for PDR-type ACB transporter
120h_up	TRINITY_DN53_c0_g2_i1	AJ404328.1	Nicotiana plumbaginifolia mRNA for ABC1 protein
120h_up	TRINITY_DN5432_c0_g1_i3	XM_009793035.1	PREDICTED: Nicotiana sylvestris uncharacterized LOC104238623 (LOC104238623)
120h_up	TRINITY_DN5434_c0_g1_i1	XM_009623582.3	PREDICTED: Nicotiana tomentosiformis calmodulin-binding protein 60 D-like (LOC104113423)
120h_up	TRINITY_DN5434_c0_g1_i4	XM_016637944.1	PREDICTED: Nicotiana tabacum calmodulin-binding protein 60 D-like (LOC107812771)
120h_up	TRINITY_DN5434_c0_g1_i5	XM_016630364.1	PREDICTED: Nicotiana tabacum calmodulin-binding protein 60 D-like (LOC107806239)
120h_up	TRINITY_DN54495_c0_g1_i3	XM_009790944.1	PREDICTED: Nicotiana sylvestris probable WRKY transcription factor 50 (LOC104236895)
120h_up	TRINITY_DN5513_c0_g1_i3	XM_016660740.1	PREDICTED: Nicotiana tabacum uncharacterized LOC107832845 (LOC107832845)
120h_up	TRINITY_DN5513_c0_g3_i1	XM_016660740.1	PREDICTED: Nicotiana tabacum uncharacterized LOC107832845 (LOC107832845)
120h_up	TRINITY_DN5513_c0_g5_i1	XM_016660740.1	PREDICTED: Nicotiana tabacum uncharacterized LOC107832845 (LOC107832845)
120h_up	TRINITY_DN5536_c0_g2_i1	XM_019390590.1	PREDICTED: Nicotiana attenuata pathogenesis-related genes transcriptional activator PTI5-like (LOC109225805)
120h_up	TRINITY_DN56406_c0_g1_i1	XM_009783988.1	PREDICTED: Nicotiana sylvestris protein TRANSPARENT TESTA GLABRA 1 (LOC104231062)
120h_up	TRINITY_DN56406_c0_g1_i2	XM_019387918.1	PREDICTED: Nicotiana attenuata protein TRANSPARENT TESTA GLABRA 1 (LOC109223555)
120h_up	TRINITY_DN564_c0_g1_i1	XM_019378972.1	PREDICTED: Nicotiana attenuata peroxisomal fatty acid beta-oxidation multifunctional protein AIM1-like (LOC109214987)
120h_up	TRINITY_DN564_c0_g1_i2	XM_019378972.1	PREDICTED: Nicotiana attenuata peroxisomal fatty acid beta-oxidation multifunctional protein AIM1-like (LOC109214987)
120h_up	TRINITY_DN566_c3_g1_i1	LC015761.1	Nicotiana benthamiana NbPDR2a mRNA for PDR-type ACB transporter
120h_up	TRINITY_DN566_c3_g1_i2	XM_016622655.1	PREDICTED: Nicotiana tabacum pleiotropic drug resistance protein 1 (LOC107799534)
120h_up	TRINITY_DN5738_c0_g1_i1	XM_019399795.1	PREDICTED: Nicotiana attenuata pathogenesis-related protein 1B (LOC109233952)
120h_up	TRINITY_DN5749_c0_g1_i2	XM_009784638.1	PREDICTED: Nicotiana sylvestris peroxidase N1 (LOC104231620)
120h_up	TRINITY_DN5781_c0_g1_i5	XM_019383612.1	PREDICTED: Nicotiana attenuata uncharacterized LOC109219177 (LOC109219177)
120h_up	TRINITY_DN5797_c0_g1_i1	XM_019403981.1	PREDICTED: Nicotiana attenuata sulfhydryl oxidase 2-like (LOC109237655)
120h_up	TRINITY_DN583_c0_g4_i1	XM_009778430.1	PREDICTED: Nicotiana sylvestris betaine aldehyde dehydrogenase
120h_up	TRINITY_DN5865_c1_g1_i1	LC008357.1	Nicotiana benthamiana NbACO1b mRNA for Aminocyclopropanecarboxylate oxidase
120h_up	TRINITY_DN5865_c3_g1_i1	LC008352.1	Nicotiana benthamiana NbACO1a mRNA for Aminocyclopropanecarboxylate oxidase
120h_up	TRINITY_DN5885_c0_g1_i1	XM_009802137.1	PREDICTED: Nicotiana sylvestris subtilisin-like protease (LOC104246328)
120h_up	TRINITY_DN5900_c0_g2_i1	XM_019406823.1	PREDICTED: Nicotiana attenuata dihydrolipoyllysine-residue succinyltransferase component of 2-oxoglutarate dehydrogenase complex 1
120h_up	TRINITY_DN5960_c1_g1_i1	XM_019391407.1	PREDICTED: Nicotiana attenuata 1-aminocyclopropane-1-carboxylate oxidase 1 (LOC109226594)
120h_up	TRINITY_DN59906_c0_g1_i1	XM_009800324.1	PREDICTED: Nicotiana sylvestris probable WRKY transcription factor 72 (LOC104244825)
120h_up	TRINITY_DN602_c0_g2_i3	XM_016620781.1	PREDICTED: Nicotiana tabacum 30S ribosomal protein 2
120h_up	TRINITY_DN614_c0_g2_i1	XM_016578965.1	PREDICTED: Nicotiana tabacum uncharacterized LOC107760858 (LOC107760858)
120h_up	TRINITY_DN6251_c0_g1_i1	XM_016641810.1	PREDICTED: Nicotiana tabacum G-type lectin S-receptor-like serine/threonine-protein kinase RLK1 (LOC107816124)
120h_up	TRINITY_DN6251_c0_g1_i2	XM_019382354.1	PREDICTED: Nicotiana attenuata G-type lectin S-receptor-like serine/threonine-protein kinase LECRK2 (LOC109218038)
120h_up	TRINITY_DN63303_c0_g1_i1	XM_019387562.1	PREDICTED: Nicotiana attenuata fatty acyl-CoA reductase 2 (LOC109223302)
120h_up	TRINITY_DN6394_c0_g1_i1	XM_015209719.2	PREDICTED: Solanum pennellii precursor of CEP14 (LOC107010435)
120h_up	TRINITY_DN6443_c0_g1_i1	XR_001646746.1	PREDICTED: Nicotiana tabacum protein YLS9-like (LOC107780117)
120h_up	TRINITY_DN6443_c0_g1_i2	XR_001646746.1	PREDICTED: Nicotiana tabacum protein YLS9-like (LOC107780117)
120h_up	TRINITY_DN6443_c0_g1_i4	XR_001646746.1	PREDICTED: Nicotiana tabacum protein YLS9-like (LOC107780117)
120h_up	TRINITY_DN64477_c0_g1_i1	XM_009786911.1	PREDICTED: Nicotiana sylvestris dnaJ protein ERDJ3B-like (LOC104233508)
120h_up	TRINITY_DN6519_c0_g1_i2	XM_009765980.1	PREDICTED: Nicotiana sylvestris probable WRKY transcription factor 29 (LOC104216018)
120h_up	TRINITY_DN6519_c0_g1_i3	XM_009765980.1	PREDICTED: Nicotiana sylvestris probable WRKY transcription factor 29 (LOC104216018)
120h_up	TRINITY_DN6534_c0_g1_i2	XM_016601028.1	PREDICTED: Nicotiana tabacum probable calcium-binding protein CML45 (LOC107780478)
120h_up	TRINITY_DN6578_c0_g1_i7	XM_009803672.1	PREDICTED: Nicotiana sylvestris U-box domain-containing protein 44-like (LOC104247614)
120h_up	TRINITY_DN6578_c0_g1_i8	XM_016585122.1	PREDICTED: Nicotiana tabacum U-box domain-containing protein 44-like (LOC107766351)
120h_up	TRINITY_DN6617_c0_g2_i1	XM_009794540.1	PREDICTED: Nicotiana sylvestris probable calcium-binding protein CML45 (LOC104239818)
120h_up	TRINITY_DN6663_c0_g1_i1	XM_019392611.1	PREDICTED: Nicotiana attenuata ethylene-responsive transcription factor ERF114-like (LOC109227443)
120h_up	TRINITY_DN6663_c0_g1_i6	XM_016604679.1	PREDICTED: Nicotiana tabacum ethylene-responsive transcription factor ERF113-like (LOC107783671)
120h_up	TRINITY_DN6669_c0_g2_i1	XM_019384016.1	PREDICTED: Nicotiana attenuata protein NUCLEAR FUSION DEFECTIVE 4-like (LOC109219555)
120h_up	TRINITY_DN6669_c0_g3_i2	XM_019395187.1	PREDICTED: Nicotiana attenuata uncharacterized membrane protein YMR155W-like (LOC109229661)
120h_up	TRINITY_DN669_c0_g1_i1	XM_016618052.1	PREDICTED: Nicotiana tabacum BTB/POZ domain-containing protein At5g67385-like (LOC107795415)
120h_up	TRINITY_DN6812_c0_g1_i2	XM_009802761.1	PREDICTED: Nicotiana sylvestris mitogen-activated protein kinase kinase kinase YODA-like (LOC104246867)
120h_up	TRINITY_DN6836_c0_g1_i1	XM_016576824.1	PREDICTED: Nicotiana tabacum LRR receptor-like serine/threonine-protein kinase GSO1 (LOC107758974)
120h_up	TRINITY_DN6836_c0_g1_i2	XM_016611744.1	PREDICTED: Nicotiana tabacum probable LRR receptor-like serine/threonine-protein kinase At4g36180 (LOC107789871)
120h_up	TRINITY_DN6836_c0_g1_i3	XM_009759933.1	PREDICTED: Nicotiana sylvestris probable leucine-rich repeat receptor-like protein kinase At5g63930 (LOC104210955)
120h_up	TRINITY_DN6836_c0_g3_i1	XM_019397531.1	PREDICTED: Nicotiana attenuata LRR receptor-like serine/threonine-protein kinase FLS2 (LOC109231933)
120h_up	TRINITY_DN6836_c0_g4_i1	XM_018778965.1	PREDICTED: Nicotiana tomentosiformis receptor-like protein EIX2 (LOC104119991)
120h_up	TRINITY_DN6846_c0_g1_i8	XM_016640505.1	PREDICTED: Nicotiana tabacum protein kinase APK1A
120h_up	TRINITY_DN6875_c0_g1_i1	XM_019411702.1	PREDICTED: Nicotiana attenuata GDP-mannose transporter GONST1 (LOC109244589)
120h_up	TRINITY_DN6900_c0_g1_i3	XM_016596606.1	PREDICTED: Nicotiana tabacum protein NRT1/ PTR FAMILY 6.2-like (LOC107776694)
120h_up	TRINITY_DN6901_c0_g1_i1	XM_019383130.1	PREDICTED: Nicotiana attenuata putative methylesterase 11
120h_up	TRINITY_DN6901_c0_g1_i2	XM_019383130.1	PREDICTED: Nicotiana attenuata putative methylesterase 11
120h_up	TRINITY_DN693_c0_g1_i2	XM_016653822.1	PREDICTED: Nicotiana tabacum endochitinase B (LOC107826794)
120h_up	TRINITY_DN696_c0_g1_i3	XM_016650461.1	PREDICTED: Nicotiana tabacum uncharacterized LOC107823756 (LOC107823756)
120h_up	TRINITY_DN6974_c1_g2_i2	MF346698.1	Nicotiana benthamiana elicitor-inducible leucine-rich repeats receptor-like protein mRNA
120h_up	TRINITY_DN7020_c0_g1_i1	XM_016649979.1	PREDICTED: Nicotiana tabacum probably inactive leucine-rich repeat receptor-like protein kinase At5g48380 (LOC107823351)
120h_up	TRINITY_DN7065_c0_g1_i2	XM_016611464.1	PREDICTED: Nicotiana tabacum annexin D5-like (LOC107789616)
120h_up	TRINITY_DN7065_c5_g1_i1	XM_016603861.1	PREDICTED: Nicotiana tabacum annexin D5-like (LOC107782914)
120h_up	TRINITY_DN71006_c0_g3_i2	XM_009768006.1	PREDICTED: Nicotiana sylvestris peroxisomal fatty acid beta-oxidation multifunctional protein AIM1-like (LOC104217699)
120h_up	TRINITY_DN7130_c1_g2_i1	XM_019390639.1	PREDICTED: Nicotiana attenuata calreticulin-3-like (LOC109225850)
120h_up	TRINITY_DN7130_c1_g3_i1	XM_016600279.1	PREDICTED: Nicotiana tabacum calreticulin-3-like (LOC107779794)
120h_up	TRINITY_DN7145_c0_g1_i5	XM_016585113.1	PREDICTED: Nicotiana tabacum protein HOMOLOG OF MAMMALIAN LYST-INTERACTING PROTEIN 5-like (LOC107766345)
120h_up	TRINITY_DN7234_c0_g2_i2	XM_016636954.1	PREDICTED: Nicotiana tabacum L-type lectin-domain containing receptor kinase S.4-like (LOC107811960)
120h_up	TRINITY_DN7245_c0_g1_i2	XM_016635997.1	PREDICTED: Nicotiana tabacum protein PLANT CADMIUM RESISTANCE 8-like (LOC107811125)
120h_up	TRINITY_DN7245_c0_g1_i3	XM_016635997.1	PREDICTED: Nicotiana tabacum protein PLANT CADMIUM RESISTANCE 8-like (LOC107811125)
120h_up	TRINITY_DN7245_c0_g2_i2	XM_016589523.1	PREDICTED: Nicotiana tabacum protein PLANT CADMIUM RESISTANCE 8-like (LOC107770242)
120h_up	TRINITY_DN7247_c1_g1_i1	XM_009618549.3	PREDICTED: Nicotiana tomentosiformis zingipain-1-like (LOC104109293)
120h_up	TRINITY_DN734_c0_g2_i2	NM_001325846.1	Nicotiana tabacum inorganic phosphate transporter 1-4-like (LOC107809942)
120h_up	TRINITY_DN734_c0_g3_i1	XM_009766934.1	PREDICTED: Nicotiana sylvestris inorganic phosphate transporter 1-4-like (LOC104216802)
120h_up	TRINITY_DN734_c0_g3_i2	XM_009766934.1	PREDICTED: Nicotiana sylvestris inorganic phosphate transporter 1-4-like (LOC104216802)
120h_up	TRINITY_DN734_c0_g4_i1	XM_009766933.1	PREDICTED: Nicotiana sylvestris probable inorganic phosphate transporter 1-2 (LOC104216800)
120h_up	TRINITY_DN7361_c0_g1_i1	XM_009759321.1	PREDICTED: Nicotiana sylvestris C2 and GRAM domain-containing protein At1g03370-like (LOC104210422)
120h_up	TRINITY_DN7361_c0_g1_i3	XM_016632692.1	PREDICTED: Nicotiana tabacum BAG-associated GRAM protein 1-like (LOC107808200)
120h_up	TRINITY_DN7366_c0_g3_i1	XM_009622542.3	PREDICTED: Nicotiana tomentosiformis lignin-forming anionic peroxidase (LOC104112578)
120h_up	TRINITY_DN7368_c0_g1_i7	XM_009762641.1	PREDICTED: Nicotiana sylvestris LRR receptor-like serine/threonine-protein kinase FLS2 (LOC104213195)
120h_up	TRINITY_DN736_c0_g1_i1	XM_019378554.1	PREDICTED: Nicotiana attenuata glycosyltransferase family protein 64 protein C5-like (LOC109214617)
120h_up	TRINITY_DN736_c0_g1_i2	XM_016590700.1	PREDICTED: Nicotiana tabacum glycosyltransferase family protein 64 protein C5-like (LOC107771348)
120h_up	TRINITY_DN7381_c0_g1_i5	XM_019396955.1	PREDICTED: Nicotiana attenuata ACT domain-containing protein ACR8-like (LOC109231324)
120h_up	TRINITY_DN7393_c0_g2_i2	XM_009765931.1	PREDICTED: Nicotiana sylvestris lysM domain-containing GPI-anchored protein 2 (LOC104215979)
120h_up	TRINITY_DN7393_c0_g2_i3	XM_019397137.1	PREDICTED: Nicotiana attenuata lysM domain-containing GPI-anchored protein 2 (LOC109231475)
120h_up	TRINITY_DN7428_c0_g1_i2	XM_016644925.1	PREDICTED: Nicotiana tabacum luminal-binding protein 4 (LOC107818867)
120h_up	TRINITY_DN7435_c0_g1_i2	XM_019389831.1	PREDICTED: Nicotiana attenuata ABC transporter G family member 11-like (LOC109225233)
120h_up	TRINITY_DN7547_c0_g1_i1	XM_016618116.1	PREDICTED: Nicotiana tabacum FACT complex subunit SPT16-like (LOC107795473)
120h_up	TRINITY_DN7558_c0_g3_i1	XM_009611126.3	PREDICTED: Nicotiana tomentosiformis ethylene-responsive transcription factor 5-like (LOC104103235)
120h_up	TRINITY_DN755_c0_g1_i4	MF346698.1	Nicotiana benthamiana elicitor-inducible leucine-rich repeats receptor-like protein mRNA
120h_up	TRINITY_DN7575_c0_g1_i1	XM_019403812.1	PREDICTED: Nicotiana attenuata kunitz trypsin inhibitor 2-like (LOC109237496)
120h_up	TRINITY_DN7577_c0_g1_i18	XM_019409266.1	PREDICTED: Nicotiana attenuata MLO-like protein 3 (LOC109242402)
120h_up	TRINITY_DN758_c0_g1_i5	XM_009800091.1	PREDICTED: Nicotiana sylvestris ras-related protein RABE1c-like (LOC104244627)
120h_up	TRINITY_DN7641_c0_g2_i2	XM_019402921.1	PREDICTED: Nicotiana attenuata probable protein phosphatase 2C 25 (LOC109236713)
120h_up	TRINITY_DN7683_c0_g2_i6	XM_019407284.1	PREDICTED: Nicotiana attenuata gibberellin 2-beta-dioxygenase 1-like (LOC109240617)
120h_up	TRINITY_DN771_c0_g2_i1	KC791155.1	Nicotiana benthamiana MIP1.4a mRNA
120h_up	TRINITY_DN77_c0_g1_i2	XM_009783530.1	PREDICTED: Nicotiana sylvestris 1-aminocyclopropane-1-carboxylate oxidase (LOC104230666)
120h_up	TRINITY_DN77_c0_g1_i3	XM_009783530.1	PREDICTED: Nicotiana sylvestris 1-aminocyclopropane-1-carboxylate oxidase (LOC104230666)
120h_up	TRINITY_DN77_c1_g1_i1	NM_001325967.1	Nicotiana tabacum 1-aminocyclopropane-1-carboxylate oxidase 1 (LOC107815999)
120h_up	TRINITY_DN7802_c0_g1_i1	XM_009605528.3	PREDICTED: Nicotiana tomentosiformis AAA-ATPase At3g50940-like (LOC104098718)
120h_up	TRINITY_DN7802_c0_g2_i1	XM_009605528.3	PREDICTED: Nicotiana tomentosiformis AAA-ATPase At3g50940-like (LOC104098718)
120h_up	TRINITY_DN7808_c0_g1_i4	XM_019399978.1	PREDICTED: Nicotiana attenuata plant UBX domain-containing protein 2-like (LOC109234126)
120h_up	TRINITY_DN7810_c1_g1_i2	XM_009787804.1	PREDICTED: Nicotiana sylvestris UDP-glycosyltransferase 74E2-like (LOC104234268)
120h_up	TRINITY_DN7810_c1_g2_i1	XM_009767027.1	PREDICTED: Nicotiana sylvestris UDP-glycosyltransferase 74E2-like (LOC104216885)
120h_up	TRINITY_DN7817_c0_g2_i1	XM_019391511.1	PREDICTED: Nicotiana attenuata farnesyl pyrophosphate synthase 1-like (LOC109226684)
120h_up	TRINITY_DN7817_c0_g3_i1	XM_019396282.1	PREDICTED: Nicotiana attenuata farnesyl pyrophosphate synthase 1-like (LOC109230832)
120h_up	TRINITY_DN7850_c0_g1_i1	XM_009785969.1	PREDICTED: Nicotiana sylvestris G-type lectin S-receptor-like serine/threonine-protein kinase RLK1 (LOC104232709)
120h_up	TRINITY_DN7867_c0_g1_i2	XM_019406097.1	PREDICTED: Nicotiana attenuata probable calcium-binding protein CML44 (LOC109239520)
120h_up	TRINITY_DN786_c0_g1_i1	XM_019375653.1	PREDICTED: Nicotiana attenuata RPM1-interacting protein 4-like (LOC109212039)
120h_up	TRINITY_DN786_c0_g1_i2	XM_016631383.1	PREDICTED: Nicotiana tabacum RPM1-interacting protein 4-like (LOC107807092)
120h_up	TRINITY_DN786_c0_g2_i1	XM_016608203.1	PREDICTED: Nicotiana tabacum RPM1-interacting protein 4-like (LOC107786685)
120h_up	TRINITY_DN786_c0_g3_i1	XM_016608203.1	PREDICTED: Nicotiana tabacum RPM1-interacting protein 4-like (LOC107786685)
120h_up	TRINITY_DN7875_c0_g1_i2	XM_009796401.1	PREDICTED: Nicotiana sylvestris pto-interacting protein 1-like (LOC104241458)
120h_up	TRINITY_DN7889_c0_g1_i3	XM_009773623.1	PREDICTED: Nicotiana sylvestris subtilisin-like protease (LOC104222392)
120h_up	TRINITY_DN7944_c0_g1_i3	XM_009762873.1	PREDICTED: Nicotiana sylvestris SNAP25 homologous protein SNAP33 (LOC104213372)
120h_up	TRINITY_DN7970_c0_g1_i4	XM_019370072.1	PREDICTED: Nicotiana attenuata thaumatin-like protein (LOC109207189)
120h_up	TRINITY_DN7970_c0_g2_i1	X15223.1	Tobacco E2 gene for a thaumatin-like protein
120h_up	TRINITY_DN7970_c0_g3_i1	X15223.1	Tobacco E2 gene for a thaumatin-like protein
120h_up	TRINITY_DN8017_c0_g1_i2	XM_016660011.1	PREDICTED: Nicotiana tabacum transcription factor JUNGBRUNNEN 1-like (LOC107832198)
120h_up	TRINITY_DN80428_c0_g1_i1	XM_009627743.3	PREDICTED: Nicotiana tomentosiformis cysteine-rich receptor-like protein kinase 10 (LOC104116804)
120h_up	TRINITY_DN8045_c0_g1_i3	XM_019382828.1	PREDICTED: Nicotiana attenuata serine/threonine-protein kinase At5g01020-like (LOC109218458)
120h_up	TRINITY_DN807_c0_g2_i7	XM_019369593.1	PREDICTED: Nicotiana attenuata calcium-dependent protein kinase 7-like (LOC109206736)
120h_up	TRINITY_DN811_c0_g1_i2	XM_009763508.1	PREDICTED: Nicotiana sylvestris cryptochrome-1-like (LOC104213939)
120h_up	TRINITY_DN8173_c0_g1_i12	XM_016605794.1	PREDICTED: Nicotiana tabacum ethylene-responsive transcription factor-like protein At4g13040 (LOC107784636)
120h_up	TRINITY_DN8174_c0_g1_i2	XM_009767974.1	PREDICTED: Nicotiana sylvestris putative late blight resistance protein homolog R1A-4 (LOC104217671)
120h_up	TRINITY_DN8190_c0_g2_i1	XM_019396356.1	PREDICTED: Nicotiana attenuata cytochrome P450 82C2-like (LOC109230887)
120h_up	TRINITY_DN827_c0_g1_i1	XM_016581759.1	PREDICTED: Nicotiana tabacum probable L-ascorbate peroxidase 6
120h_up	TRINITY_DN8315_c1_g1_i1	XM_016598913.1	PREDICTED: Nicotiana tabacum 5-epi-aristolochene synthase-like (LOC107778627)
120h_up	TRINITY_DN8315_c2_g1_i1	XM_019397599.1	PREDICTED: Nicotiana attenuata 5-epi-aristolochene synthase 2-like (LOC109231981)
120h_up	TRINITY_DN8330_c1_g1_i5	XM_009775992.1	PREDICTED: Nicotiana sylvestris serine/threonine-protein kinase EDR1 (LOC104224358)
120h_up	TRINITY_DN8333_c2_g1_i1	XR_001968235.2	PREDICTED: Nicotiana tomentosiformis uncharacterized LOC108944241 (LOC108944241)
120h_up	TRINITY_DN8341_c0_g1_i5	XM_009599593.3	PREDICTED: Nicotiana tomentosiformis cold-responsive protein kinase 1-like (LOC104093777)
120h_up	TRINITY_DN8374_c0_g1_i5	XM_019406043.1	PREDICTED: Nicotiana attenuata squalene epoxidase 3-like (LOC109239474)
120h_up	TRINITY_DN8395_c0_g1_i1	XM_016576824.1	PREDICTED: Nicotiana tabacum LRR receptor-like serine/threonine-protein kinase GSO1 (LOC107758974)
120h_up	TRINITY_DN8395_c0_g3_i1	XM_009788215.1	PREDICTED: Nicotiana sylvestris probable LRR receptor-like serine/threonine-protein kinase At4g36180 (LOC104234615)
120h_up	TRINITY_DN8395_c0_g3_i2	XM_009788215.1	PREDICTED: Nicotiana sylvestris probable LRR receptor-like serine/threonine-protein kinase At4g36180 (LOC104234615)
120h_up	TRINITY_DN8419_c1_g1_i1	XM_009595752.3	PREDICTED: Nicotiana tomentosiformis farnesyl pyrophosphate synthase (LOC104090613)
120h_up	TRINITY_DN8425_c0_g1_i1	XM_016602859.1	PREDICTED: Nicotiana tabacum pathogenesis-related genes transcriptional activator PTI6-like (LOC107782024)
120h_up	TRINITY_DN8573_c0_g1_i1	XM_016612973.1	PREDICTED: Nicotiana tabacum crocetin glucosyltransferase
120h_up	TRINITY_DN8609_c0_g1_i2	XM_016634269.1	PREDICTED: Nicotiana tabacum AAA-ATPase At3g50940-like (LOC107809610)
120h_up	TRINITY_DN8615_c0_g1_i2	XM_009781550.1	PREDICTED: Nicotiana sylvestris annexin D5-like (LOC104228987)
120h_up	TRINITY_DN8615_c0_g1_i4	XM_016611464.1	PREDICTED: Nicotiana tabacum annexin D5-like (LOC107789616)
120h_up	TRINITY_DN8615_c0_g1_i6	XM_016611464.1	PREDICTED: Nicotiana tabacum annexin D5-like (LOC107789616)
120h_up	TRINITY_DN8649_c0_g1_i1	XM_009771328.1	PREDICTED: Nicotiana sylvestris G-type lectin S-receptor-like serine/threonine-protein kinase RLK1 (LOC104220452)
120h_up	TRINITY_DN8655_c0_g1_i1	XM_019378242.1	PREDICTED: Nicotiana attenuata peroxidase 52-like (LOC109214329)
120h_up	TRINITY_DN866_c0_g2_i3	XM_016645754.1	PREDICTED: Nicotiana tabacum putative late blight resistance protein homolog R1A-3 (LOC107819623)
120h_up	TRINITY_DN8678_c0_g2_i1	XM_009780348.1	PREDICTED: Nicotiana sylvestris glutathione transferase GST 23-like (LOC104227968)
120h_up	TRINITY_DN874_c0_g3_i2	XM_009773593.1	PREDICTED: Nicotiana sylvestris ethylene-responsive transcription factor 1 (LOC104222363)
120h_up	TRINITY_DN8762_c0_g1_i1	XM_009795541.1	PREDICTED: Nicotiana sylvestris zingipain-2-like (LOC104240670)
120h_up	TRINITY_DN8822_c0_g1_i1	XM_016586187.1	PREDICTED: Nicotiana tabacum leucine-rich repeat receptor-like serine/threonine/tyrosine-protein kinase SOBIR1 (LOC107767265)
120h_up	TRINITY_DN8822_c0_g1_i2	XM_019391897.1	PREDICTED: Nicotiana attenuata leucine-rich repeat receptor-like serine/threonine/tyrosine-protein kinase SOBIR1 (LOC109226950)
120h_up	TRINITY_DN8822_c0_g3_i1	XM_016586187.1	PREDICTED: Nicotiana tabacum leucine-rich repeat receptor-like serine/threonine/tyrosine-protein kinase SOBIR1 (LOC107767265)
120h_up	TRINITY_DN8840_c0_g1_i2	XM_009792212.1	PREDICTED: Nicotiana sylvestris receptor-like protein kinase FERONIA (LOC104237967)
120h_up	TRINITY_DN8890_c0_g1_i6	XM_016601703.1	PREDICTED: Nicotiana tabacum aminotransferase ALD1-like (LOC107781072)
120h_up	TRINITY_DN8890_c0_g1_i9	XM_009799802.1	PREDICTED: Nicotiana sylvestris aminotransferase ALD1 (LOC104244396)
120h_up	TRINITY_DN89103_c0_g1_i1	M29868.1	Tobacco pathogenesis-related protein Q (PR-Q) mRNA
120h_up	TRINITY_DN894_c0_g1_i1	XM_016612044.1	PREDICTED: Nicotiana tabacum syntaxin-121-like (LOC107790139)
120h_up	TRINITY_DN894_c0_g2_i4	XM_009764723.1	PREDICTED: Nicotiana sylvestris syntaxin-121 (LOC104214986)
120h_up	TRINITY_DN8951_c0_g1_i1	XM_016623729.1	PREDICTED: Nicotiana tabacum protein LYK5-like (LOC107800538)
120h_up	TRINITY_DN8951_c0_g2_i1	XM_019398061.1	PREDICTED: Nicotiana attenuata serine/threonine receptor-like kinase NFP (LOC109232330)
120h_up	TRINITY_DN8951_c0_g2_i2	XM_009764692.1	PREDICTED: Nicotiana sylvestris lysM domain receptor-like kinase 4 (LOC104214957)
120h_up	TRINITY_DN8951_c0_g2_i3	XM_009764692.1	PREDICTED: Nicotiana sylvestris lysM domain receptor-like kinase 4 (LOC104214957)
120h_up	TRINITY_DN898_c0_g1_i1	XM_009760240.1	PREDICTED: Nicotiana sylvestris NADH dehydrogenase [ubiquinone] iron-sulfur protein 1
120h_up	TRINITY_DN8990_c0_g1_i2	XM_009784119.1	PREDICTED: Nicotiana sylvestris E3 ubiquitin-protein ligase RGLG2 (LOC104231171)
120h_up	TRINITY_DN8997_c0_g1_i4	XM_009606825.3	PREDICTED: Nicotiana tomentosiformis poly(ADP-ribose) glycohydrolase 1-like (LOC104099737)
120h_up	TRINITY_DN8997_c1_g1_i1	XM_009803810.1	PREDICTED: Nicotiana sylvestris poly(ADP-ribose) glycohydrolase 1-like (LOC104247725)
120h_up	TRINITY_DN90044_c0_g1_i1	XM_016601608.1	PREDICTED: Nicotiana tabacum F-box/kelch-repeat protein At3g23880-like (LOC107780958)
120h_up	TRINITY_DN90246_c1_g1_i1	S40046.1	abscisic acid-activated [Nicotiana tabacum L.=tobacco
120h_up	TRINITY_DN9073_c0_g1_i4	XM_009590255.3	PREDICTED: Nicotiana tomentosiformis luminal-binding protein 4 (LOC104086084)
120h_up	TRINITY_DN9073_c0_g2_i1	XM_009590255.3	PREDICTED: Nicotiana tomentosiformis luminal-binding protein 4 (LOC104086084)
120h_up	TRINITY_DN907_c0_g1_i1	XM_009767085.1	PREDICTED: Nicotiana sylvestris uncharacterized LOC104216935 (LOC104216935)
120h_up	TRINITY_DN9083_c0_g1_i1	XM_009800065.1	PREDICTED: Nicotiana sylvestris L-type lectin-domain containing receptor kinase S.1 (LOC104244608)
120h_up	TRINITY_DN91015_c0_g1_i1	XM_009794294.1	PREDICTED: Nicotiana sylvestris probable inactive receptor-like protein kinase At1g65250 (LOC104239616)
120h_up	TRINITY_DN9114_c1_g1_i1	XM_009767417.1	PREDICTED: Nicotiana sylvestris G-type lectin S-receptor-like serine/threonine-protein kinase RLK1 (LOC104217227)
120h_up	TRINITY_DN9145_c0_g1_i1	XM_019382542.1	PREDICTED: Nicotiana attenuata basic form of pathogenesis-related protein 1-like (LOC109218194)
120h_up	TRINITY_DN9145_c0_g2_i1	XM_016621637.1	PREDICTED: Nicotiana tabacum basic form of pathogenesis-related protein 1-like (LOC107798618)
120h_up	TRINITY_DN9145_c0_g3_i1	XM_019382542.1	PREDICTED: Nicotiana attenuata basic form of pathogenesis-related protein 1-like (LOC109218194)
120h_up	TRINITY_DN9175_c0_g1_i1	XM_016602941.1	PREDICTED: Nicotiana tabacum CBL-interacting serine/threonine-protein kinase 14-like (LOC107782101)
120h_up	TRINITY_DN93052_c0_g1_i1	XM_019376146.1	PREDICTED: Nicotiana attenuata glucan endo-1
120h_up	TRINITY_DN93113_c0_g1_i1	XM_009760008.1	PREDICTED: Nicotiana sylvestris basic endochitinase-like (LOC104211016)
120h_up	TRINITY_DN9389_c0_g1_i2	XM_016658524.1	PREDICTED: Nicotiana tabacum probable serine/threonine-protein kinase NAK (LOC107830853)
120h_up	TRINITY_DN9440_c1_g1_i1	XM_016630515.1	PREDICTED: Nicotiana tabacum probably inactive leucine-rich repeat receptor-like protein kinase At5g48380 (LOC107806369)
120h_up	TRINITY_DN95252_c0_g1_i1	XM_016616741.1	PREDICTED: Nicotiana tabacum wound-induced protein WIN1-like (LOC107794263)
120h_up	TRINITY_DN9526_c0_g1_i1	XM_019371954.1	PREDICTED: Nicotiana attenuata UDP-glycosyltransferase 74F2-like (LOC109208802)
120h_up	TRINITY_DN9548_c2_g1_i1	XM_009760008.1	PREDICTED: Nicotiana sylvestris basic endochitinase-like (LOC104211016)
120h_up	TRINITY_DN954_c0_g1_i2	XM_009597063.3	PREDICTED: Nicotiana tomentosiformis SNAP25 homologous protein SNAP33 (LOC104091673)
120h_up	TRINITY_DN954_c0_g1_i4	XM_019392673.1	PREDICTED: Nicotiana attenuata SNAP25 homologous protein SNAP33-like (LOC109227489)
120h_up	TRINITY_DN954_c0_g2_i1	XM_019392674.1	PREDICTED: Nicotiana attenuata SNAP25 homologous protein SNAP33-like (LOC109227489)
120h_up	TRINITY_DN954_c0_g2_i2	XM_019392674.1	PREDICTED: Nicotiana attenuata SNAP25 homologous protein SNAP33-like (LOC109227489)
120h_up	TRINITY_DN9611_c0_g3_i2	XM_019386124.1	PREDICTED: Nicotiana attenuata calmodulin (LOC109221658)
120h_up	TRINITY_DN971_c0_g2_i1	XM_009590530.3	PREDICTED: Nicotiana tomentosiformis wall-associated receptor kinase 2-like (LOC104086295)
120h_up	TRINITY_DN971_c0_g2_i2	XM_016578929.1	PREDICTED: Nicotiana tabacum wall-associated receptor kinase 2-like (LOC107760828)
120h_up	TRINITY_DN971_c0_g2_i4	XM_016578929.1	PREDICTED: Nicotiana tabacum wall-associated receptor kinase 2-like (LOC107760828)
120h_up	TRINITY_DN971_c0_g2_i5	XM_009590530.3	PREDICTED: Nicotiana tomentosiformis wall-associated receptor kinase 2-like (LOC104086295)
120h_up	TRINITY_DN9720_c0_g2_i2	XM_019393998.1	PREDICTED: Nicotiana attenuata ankyrin repeat-containing protein ITN1-like (LOC109228795)
120h_up	TRINITY_DN9744_c1_g2_i1	XM_009608693.3	PREDICTED: Nicotiana tomentosiformis endoplasmin homolog (LOC104101244)
120h_up	TRINITY_DN9779_c0_g3_i1	XM_019402406.1	PREDICTED: Nicotiana attenuata E3 ubiquitin-protein ligase RHA2B-like (LOC109236206)
120h_up	TRINITY_DN9784_c0_g1_i1	XM_019382095.1	PREDICTED: Nicotiana attenuata luminal-binding protein 5 (LOC109217823)
120h_up	TRINITY_DN97927_c0_g1_i1	XM_009771405.1	PREDICTED: Nicotiana sylvestris fatty acyl-CoA reductase 2 (LOC104220521)
120h_up	TRINITY_DN98067_c0_g1_i1	XM_019399900.1	PREDICTED: Nicotiana attenuata protein PLANT CADMIUM RESISTANCE 2-like (LOC109234057)
120h_up	TRINITY_DN98141_c0_g1_i1	XM_009779471.1	PREDICTED: Nicotiana sylvestris endochitinase PR4-like (LOC104227256)
120h_up	TRINITY_DN9823_c0_g1_i10	XM_019407249.1	PREDICTED: Nicotiana attenuata patatin-like protein 2 (LOC109240587)
120h_up	TRINITY_DN9823_c0_g1_i5	XM_033659706.1	PREDICTED: Nicotiana tomentosiformis patatin-like protein 2 (LOC104110076)
120h_up	TRINITY_DN98364_c0_g1_i1	XM_009795289.1	PREDICTED: Nicotiana sylvestris wound-induced protein WIN1-like (LOC104240447)
120h_up	TRINITY_DN98707_c0_g1_i1	XM_009791707.1	PREDICTED: Nicotiana sylvestris peroxidase 21 (LOC104237540)
120h_up	TRINITY_DN98876_c0_g1_i1	XM_009608650.3	PREDICTED: Nicotiana tomentosiformis ethylene-responsive transcription factor 2 (LOC104101208)
120h_up	TRINITY_DN99256_c0_g1_i1	XM_009786157.1	PREDICTED: Nicotiana sylvestris lectin-domain containing receptor kinase VI.3-like (LOC104232872)
120h_up	TRINITY_DN99285_c0_g1_i1	XM_016697422.1	PREDICTED: Capsicum annuum uncharacterized LOC107852364 (LOC107852364)
120h_up	TRINITY_DN11258_c0_g1_i4	XM_009619844.3	PREDICTED: Nicotiana tomentosiformis protein EARLY-RESPONSIVE TO DEHYDRATION 7
120h_up	TRINITY_DN13230_c0_g2_i2	XM_019374702.1	PREDICTED: Nicotiana attenuata BRASSINOSTEROID INSENSITIVE 1-associated receptor kinase 1-like (LOC109211200)
120h_up	TRINITY_DN13571_c1_g2_i2	XM_016633990.1	PREDICTED: Nicotiana tabacum protein disulfide-isomerase-like (LOC107809379)
120h_up	TRINITY_DN17890_c0_g2_i2	XM_019379101.1	PREDICTED: Nicotiana attenuata elicitor-responsive protein 3 (LOC109215081)
120h_up	TRINITY_DN18223_c0_g2_i4	XM_009788082.1	PREDICTED: Nicotiana sylvestris glycine-rich RNA-binding protein 2
120h_up	TRINITY_DN21107_c0_g1_i7	XM_016594389.1	PREDICTED: Nicotiana tabacum G-type lectin S-receptor-like serine/threonine-protein kinase CES101 (LOC107774747)
120h_up	TRINITY_DN2497_c0_g2_i1	XM_016618185.1	PREDICTED: Nicotiana tabacum probable L-type lectin-domain containing receptor kinase S.5 (LOC107795524)
120h_up	TRINITY_DN2724_c0_g1_i1	XM_016641032.1	PREDICTED: Nicotiana tabacum staphylococcal nuclease domain-containing protein 1-like (LOC107815454)
120h_up	TRINITY_DN2892_c0_g1_i2	XM_019397618.1	PREDICTED: Nicotiana attenuata protein ENHANCED DISEASE RESISTANCE 2-like (LOC109231994)
120h_up	TRINITY_DN3021_c0_g1_i3	XM_016623062.1	PREDICTED: Nicotiana tabacum protein NLP7-like (LOC107799923)
120h_up	TRINITY_DN3847_c1_g1_i2	XM_016620198.1	PREDICTED: Nicotiana tabacum putative disease resistance RPP13-like protein 1 (LOC107797327)
120h_up	TRINITY_DN424_c0_g1_i3	XM_019396607.1	PREDICTED: Nicotiana attenuata protein NRT1/ PTR FAMILY 6.3-like (LOC109231065)
120h_up	TRINITY_DN480_c0_g1_i5	XM_016649979.1	PREDICTED: Nicotiana tabacum probably inactive leucine-rich repeat receptor-like protein kinase At5g48380 (LOC107823351)
120h_up	TRINITY_DN48_c0_g1_i3	XM_019371315.1	PREDICTED: Nicotiana attenuata L-ascorbate peroxidase 2
120h_up	TRINITY_DN525_c0_g2_i1	XM_009760437.1	PREDICTED: Nicotiana sylvestris ABC transporter F family member 3 (LOC104211385)
120h_up	TRINITY_DN5335_c0_g1_i1	XM_019380410.1	PREDICTED: Nicotiana attenuata transcription factor SPATULA-like (LOC109216265)
120h_up	TRINITY_DN649_c0_g1_i2	XR_001646090.1	PREDICTED: Nicotiana tabacum L-ascorbate peroxidase 1
120h_down	TRINITY_DN100_c1_g1_i1	XM_016650131.1	PREDICTED: Nicotiana tabacum fructose-bisphosphate aldolase 1
120h_down	TRINITY_DN103_c0_g3_i1	XM_009621647.3	PREDICTED: Nicotiana tomentosiformis temperature-induced lipocalin-1 (LOC104111854)
120h_down	TRINITY_DN103_c0_g3_i2	XM_019403239.1	PREDICTED: Nicotiana attenuata temperature-induced lipocalin-1-like (LOC109236997)
120h_down	TRINITY_DN10817_c0_g1_i1	XM_019379698.1	PREDICTED: Nicotiana attenuata aquaporin PIP2-7-like (LOC109215599)
120h_down	TRINITY_DN1173_c0_g1_i2	XM_016606668.1	PREDICTED: Nicotiana tabacum protein ECERIFERUM 1-like (LOC107785373)
120h_down	TRINITY_DN1173_c0_g2_i1	XM_019372259.1	PREDICTED: Nicotiana attenuata protein ECERIFERUM 1-like (LOC109209082)
120h_down	TRINITY_DN11742_c0_g1_i2	XM_019379745.1	PREDICTED: Nicotiana attenuata transcription factor MYC2-like (LOC109215642)
120h_down	TRINITY_DN1229_c0_g2_i1	XM_009776546.1	PREDICTED: Nicotiana sylvestris uncharacterized LOC104224837 (LOC104224837)
120h_down	TRINITY_DN1281_c0_g1_i2	XM_009772906.1	PREDICTED: Nicotiana sylvestris 12-oxophytodienoate reductase 3 (LOC104221778)
120h_down	TRINITY_DN129_c0_g1_i4	XM_009792724.1	PREDICTED: Nicotiana sylvestris fructose-bisphosphate aldolase 1
120h_down	TRINITY_DN13779_c1_g2_i1	XM_016598376.1	PREDICTED: Nicotiana tabacum UDP-glycosyltransferase 74G1-like (LOC107778173)
120h_down	TRINITY_DN13970_c0_g1_i5	XM_019388389.1	PREDICTED: Nicotiana attenuata protein ECERIFERUM 3-like (LOC109223909)
120h_down	TRINITY_DN1538_c0_g1_i3	XM_016653979.1	PREDICTED: Nicotiana tabacum peptidyl-prolyl cis-trans isomerase FKBP42-like (LOC107826930)
120h_down	TRINITY_DN1567_c0_g1_i7	XM_009804487.1	PREDICTED: Nicotiana sylvestris auxin efflux carrier component 7-like (LOC104248259)
120h_down	TRINITY_DN16789_c0_g1_i6	XM_019407733.1	PREDICTED: Nicotiana attenuata protein PIN-LIKES 3-like (LOC109241025)
120h_down	TRINITY_DN16789_c0_g1_i7	XM_019407733.1	PREDICTED: Nicotiana attenuata protein PIN-LIKES 3-like (LOC109241025)
120h_down	TRINITY_DN1852_c1_g1_i2	XM_019374051.1	PREDICTED: Nicotiana attenuata auxin response factor 4 (LOC109210608)
120h_down	TRINITY_DN1852_c1_g2_i1	XM_009621543.3	PREDICTED: Nicotiana tomentosiformis auxin response factor 4-like (LOC104111775)
120h_down	TRINITY_DN1852_c1_g2_i2	XM_019374051.1	PREDICTED: Nicotiana attenuata auxin response factor 4 (LOC109210608)
120h_down	TRINITY_DN1935_c1_g1_i5	XM_016637214.1	PREDICTED: Nicotiana tabacum 4-coumarate--CoA ligase-like 5 (LOC107812179)
120h_down	TRINITY_DN2223_c0_g1_i2	XM_016647636.1	PREDICTED: Nicotiana tabacum protein TRANSPORT INHIBITOR RESPONSE 1-like (LOC107821218)
120h_down	TRINITY_DN2286_c0_g1_i2	XM_016590854.1	PREDICTED: Nicotiana tabacum fructose-bisphosphate aldolase 1
120h_down	TRINITY_DN23841_c0_g1_i3	XM_009773988.1	PREDICTED: Nicotiana sylvestris protein phosphatase 2C 37-like (LOC104222712)
120h_down	TRINITY_DN2406_c0_g1_i3	XM_016623833.1	PREDICTED: Nicotiana tabacum myosin-11-like (LOC107800630)
120h_down	TRINITY_DN2503_c0_g1_i3	XM_019398101.1	PREDICTED: Nicotiana attenuata protein DEHYDRATION-INDUCED 19 homolog 4-like (LOC109232361)
120h_down	TRINITY_DN2598_c0_g1_i2	XM_009798702.1	PREDICTED: Nicotiana sylvestris uncharacterized LOC104243507 (LOC104243507)
120h_down	TRINITY_DN310_c0_g2_i3	XM_009762237.1	PREDICTED: Nicotiana sylvestris auxin-binding protein ABP19a-like (LOC104212873)
120h_down	TRINITY_DN3330_c0_g1_i1	XM_016618407.1	PREDICTED: Nicotiana tabacum uncharacterized LOC107795731 (LOC107795731)
120h_down	TRINITY_DN3330_c0_g1_i2	XM_016618407.1	PREDICTED: Nicotiana tabacum uncharacterized LOC107795731 (LOC107795731)
120h_down	TRINITY_DN3330_c0_g1_i3	XM_009773791.1	PREDICTED: Nicotiana sylvestris uncharacterized LOC104222551 (LOC104222551)
120h_down	TRINITY_DN33368_c0_g1_i1	XM_009612743.2	PREDICTED: Nicotiana tomentosiformis mitogen-activated protein kinase kinase kinase 18-like (LOC104104607)
120h_down	TRINITY_DN460_c0_g1_i3	XM_019403046.1	PREDICTED: Nicotiana attenuata hydrophobic protein LTI6A-like (LOC109236816)
120h_down	TRINITY_DN4703_c0_g1_i1	XM_019389539.1	PREDICTED: Nicotiana attenuata BRI1 kinase inhibitor 1-like (LOC109224961)
120h_down	TRINITY_DN4703_c0_g1_i3	XM_019389539.1	PREDICTED: Nicotiana attenuata BRI1 kinase inhibitor 1-like (LOC109224961)
120h_down	TRINITY_DN586_c0_g1_i1	XM_009793111.1	PREDICTED: Nicotiana sylvestris clustered mitochondria protein (LOC104238675)
120h_down	TRINITY_DN6113_c0_g1_i1	XM_016587073.1	PREDICTED: Nicotiana tabacum putative leucine-rich repeat-containing protein DDB_G0290503 (LOC107767970)
120h_down	TRINITY_DN66_c0_g1_i2	XM_019384074.1	PREDICTED: Nicotiana attenuata protein CURVATURE THYLAKOID 1B
120h_down	TRINITY_DN6979_c0_g2_i6	XM_016643045.1	PREDICTED: Nicotiana tabacum mitogen-activated protein kinase kinase kinase NPK1-like (LOC107817248)
120h_down	TRINITY_DN7710_c0_g2_i2	XM_019368846.1	PREDICTED: Nicotiana attenuata protein DMR6-LIKE OXYGENASE 2-like (LOC109206077)
120h_down	TRINITY_DN7710_c0_g2_i4	XM_019368846.1	PREDICTED: Nicotiana attenuata protein DMR6-LIKE OXYGENASE 2-like (LOC109206077)
120h_down	TRINITY_DN7800_c0_g2_i2	XM_019382651.1	PREDICTED: Nicotiana attenuata uncharacterized protein DDB_G0288805-like (LOC109218301)
120h_down	TRINITY_DN8094_c0_g1_i6	XM_019396693.1	PREDICTED: Nicotiana attenuata protein TRANSPORT INHIBITOR RESPONSE 1-like (LOC109231131)
120h_down	TRINITY_DN8275_c0_g1_i2	XM_009799644.1	PREDICTED: Nicotiana sylvestris 9-cis-epoxycarotenoid dioxygenase NCED1
120h_down	TRINITY_DN8622_c0_g1_i5	XM_016652368.1	PREDICTED: Nicotiana tabacum RNA-binding protein 48-like (LOC107825510)
120h_down	TRINITY_DN9302_c0_g1_i3	XM_016632531.1	PREDICTED: Nicotiana tabacum putative GATA transcription factor 22 (LOC107808050)
120h_down	TRINITY_DN9302_c0_g2_i2	XM_019379126.1	PREDICTED: Nicotiana attenuata putative GATA transcription factor 22 (LOC109215108)
120h_down	TRINITY_DN959_c0_g1_i2	XM_019403313.1	PREDICTED: Nicotiana attenuata uncharacterized LOC109237063 (LOC109237063)
120h_down	TRINITY_DN959_c0_g1_i5	XM_009777375.1	PREDICTED: Nicotiana sylvestris uncharacterized LOC104225551 (LOC104225551)
120h_down	TRINITY_DN995_c0_g2_i1	XM_019387980.1	PREDICTED: Nicotiana attenuata protein ASPARTIC PROTEASE IN GUARD CELL 1 (LOC109223600)
120h_down	TRINITY_DN995_c0_g2_i2	XM_009764059.1	PREDICTED: Nicotiana sylvestris protein ASPARTIC PROTEASE IN GUARD CELL 1-like (LOC104214400)
120h_down	TRINITY_DN999_c0_g2_i1	XM_009805325.1	PREDICTED: Nicotiana sylvestris aquaporin PIP2-7-like (LOC104248967)
120h_down	TRINITY_DN999_c0_g2_i3	XM_009616917.3	PREDICTED: Nicotiana tomentosiformis aquaporin PIP2-7 (LOC104107965)
120h_down	TRINITY_DN999_c2_g1_i1	NM_001325485.1	Nicotiana tabacum aquaporin PIP2-7 (LOC107789972)
120h_down	TRINITY_DN12218_c1_g1_i2	XM_009797234.1	PREDICTED: Nicotiana sylvestris alpha-dioxygenase 1 (LOC104242207)
120h_down	TRINITY_DN1229_c0_g2_i2	XM_016620232.1	PREDICTED: Nicotiana tabacum ribonuclease J-like (LOC107797349)
120h_down	TRINITY_DN1242_c0_g2_i1	XM_019387861.1	PREDICTED: Nicotiana attenuata auxin response factor 2-like (LOC109223515)
120h_down	TRINITY_DN1935_c1_g1_i2	XM_016637214.1	PREDICTED: Nicotiana tabacum 4-coumarate--CoA ligase-like 5 (LOC107812179)
120h_down	TRINITY_DN28165_c0_g2_i1	XM_019400466.1	PREDICTED: Nicotiana attenuata 12-oxophytodienoate reductase 3 (LOC109234459)
120h_down	TRINITY_DN3197_c0_g1_i6	XM_009804214.1	PREDICTED: Nicotiana sylvestris F-box protein FBW2-like (LOC104248032)
120h_down	TRINITY_DN425_c0_g1_i1	XM_009788535.1	PREDICTED: Nicotiana sylvestris clustered mitochondria protein homolog (LOC104234895)
120h_down	TRINITY_DN425_c0_g1_i2	XM_009788535.1	PREDICTED: Nicotiana sylvestris clustered mitochondria protein homolog (LOC104234895)
120h_down	TRINITY_DN7851_c1_g1_i1	XM_019387116.1	PREDICTED: Nicotiana attenuata DELLA protein GAI-like (LOC109222804)
120h_down	TRINITY_DN9806_c0_g1_i1	XM_016623833.1	PREDICTED: Nicotiana tabacum myosin-11-like (LOC107800630)
